# Supplementary material for: Tetra­kis(1-phenyl-1H-imidazole-κN 3)bis­(thio­cyanato-κN)nickel(II)
Source: Acta Crystallogr Sect E Struct Rep Online. 2012 Apr 18;68(Pt 5):m623. doi: 10.1107/S1600536812015437 (PMC3344356; doi:10.1107/S1600536812015437)
Supplement: Supplementary file 1 [file e-68-0m623-sup1.cif]

##############################################################################
#                                                                            #
# This CIF contains the data in a paper accepted for publication in          #
# Acta Crystallographica Section E. It conforms to the requirements of       #
# Notes for Authors for Acta Crystallographica Section E, and has been       #
# peer reviewed under the auspices of the IUCr Commission on Journals.       #
#                                                                            #
# Full details of the Crystallographic Information File format               #
# are given in the paper "The Crystallographic Information File (CIF):       #
# a New Standard Archive File for Crystallography" by S. R. Hall, F. H.      #
# Allen and I. D. Brown [Acta Cryst. (1991), A47, 655-685].                  #
#                                                                            #
# The current version of the core CIF dictionary is obtainable from          #
# ftp://ftp.iucr.org/pub/cif_core.dic.                                       #
#                                                                            #
# Software is freely available for graphical display of the structure(s)     #
# in this CIF. For information consult the CIF software page                 #
# http://www.iucr.org/resources/cif/software.                                #
#                                                                            #
# This file may be used for bona fide research purposes within the           #
# scientific community so long as proper attribution is given to the journal # 
# article from which it was obtained.                                        #
#                                                                            #
##############################################################################
data_global
_audit_creation_method     'form.cif (version 2.0)'
_journal_data_validation_number     ?
_journal_date_recd_electronic     2012-03-20
_journal_date_accepted     2012-04-09
_journal_name_full     'Acta Crystallographica, Section E'
_journal_year     2012
_journal_volume     68
_journal_issue      5
_journal_page_first     m623
_journal_page_last     m623
_journal_paper_category     QM
_journal_paper_doi     10.1107/S1600536812015437
_journal_coeditor_code     CV5267
_publ_contact_author_name     'Prof. Shao-Mei Zheng'
_publ_contact_author_address
;     College of Mechanical Engineering,
      Qingdao Technological University,
      Qingdao 266033,
      People's Republic of China
;
_publ_contact_author_email     'zsmei163@163.com'
_publ_contact_author_fax     '86 0532 84023947'
_publ_contact_author_phone     '86 0532 84023947'
_publ_section_title
;\
Tetrakis(1-phenyl-1<i>H</i>-imidazole-\k<i>N</i>^3^)bis(thiocyanato-\k<i>N</i>)\
nickel(II)
;
loop_
    _publ_author_name
    _publ_author_footnote
    _publ_author_address
    'Shao-Mei Zheng' ?
;     College of Mechanical Engineering,
      Qingdao Technological University,
      Qingdao 266033,
      People's Republic of China
;
    'Bao-Cheng Liu' ?
;     Key Laboratory of Advanced Materials,
      Qingdao University of Science and Technology,
      Qingdao 266042,
      People's Republic of China
;
data_I
_audit_creation_method     SHELXL-97
_chemical_name_systematic
;
Tetrakis(1-phenyl-1<i>H</i>-imidazole-\k<i>N</i>^3^)bis(thiocyanato-
\k<i>N</i>)nickel(II)
;
_chemical_name_common     ?
_chemical_formula_moiety     'C38 H32 N10 Ni S2'
_chemical_formula_sum     'C38 H32 N10 Ni S2'
_chemical_formula_iupac     '[Ni (N C S)2 (C9 H8 N2)4]'
_chemical_formula_weight     751.57
_chemical_melting_point     ?
_symmetry_cell_setting     triclinic
_symmetry_space_group_name_H-M     'P -1'
_symmetry_space_group_name_Hall     '-P 1'
loop_
    _symmetry_equiv_pos_as_xyz
    'x, y, z'
    '-x, -y, -z'
_cell_length_a     9.9418(5)
_cell_length_b     12.8955(6)
_cell_length_c     16.7076(8)
_cell_angle_alpha     68.2390(10)
_cell_angle_beta     77.5630(10)
_cell_angle_gamma     67.5610(10)
_cell_volume     1831.91(15)
_cell_formula_units_Z     2
_cell_measurement_reflns_used     9858
_cell_measurement_theta_min     6.10
_cell_measurement_theta_max     54.99
_cell_measurement_temperature     293(2)
_exptl_crystal_description     prism
_exptl_crystal_colour     blue
_exptl_crystal_size_max     0.32
_exptl_crystal_size_mid     0.31
_exptl_crystal_size_min     0.19
_exptl_crystal_density_diffrn     1.362
_exptl_crystal_density_meas     ?
_exptl_crystal_density_method     'not measured'
_exptl_crystal_F_000     780
_exptl_absorpt_coefficient_mu     0.686
_exptl_absorpt_correction_type     multi-scan
_exptl_absorpt_process_details     '(ABSCOR; Higashi 1995)'
_exptl_absorpt_correction_T_min     0.920
_exptl_absorpt_correction_T_max     0.936
_exptl_special_details
;
;
_diffrn_ambient_temperature     293(2)
_diffrn_radiation_type     MoK\a
_diffrn_radiation_wavelength     0.71073
_diffrn_radiation_source     'fine-focus sealed tube'
_diffrn_radiation_monochromator     graphite
_diffrn_measurement_device_type     'Rigaku R-AXIS Spider'
_diffrn_measurement_method     '\w scans'
_diffrn_detector_area_resol_mean     ?
_diffrn_reflns_number     15208
_diffrn_reflns_av_R_equivalents     0.0402
_diffrn_reflns_av_sigmaI/netI     0.0538
_diffrn_reflns_theta_min     3.05
_diffrn_reflns_theta_max     25.50
_diffrn_reflns_theta_full     25.50
_diffrn_measured_fraction_theta_max     0.996
_diffrn_measured_fraction_theta_full     0.996
_diffrn_reflns_limit_h_min     -12
_diffrn_reflns_limit_h_max     12
_diffrn_reflns_limit_k_min     -15
_diffrn_reflns_limit_k_max     15
_diffrn_reflns_limit_l_min     -18
_diffrn_reflns_limit_l_max     20
_diffrn_standards_number     13
_diffrn_standards_interval_count     0
_diffrn_standards_interval_time     0
_diffrn_standards_decay_%     0
_refine_special_details
;
Refinement of <i>F</i>^2^ against ALL reflections. The weighted <i>R</i>-factor
<i>wR</i> and goodness of fit <i>S</i> are based on <i>F</i>^2^, conventional
<i>R</i>-factors <i>R</i> are based on <i>F</i>, with <i>F</i> set to zero for
negative <i>F</i>^2^. The threshold expression of <i>F</i>^2^ >
\s(<i>F</i>^2^) is used only for calculating <i>R</i>-factors(gt) <i>etc</i>.
and is not relevant to the choice of reflections for refinement.
<i>R</i>-factors based on <i>F</i>^2^ are statistically about twice as large
as those based on <i>F</i>, and <i>R</i>- factors based on ALL data will be
even larger.
;
_reflns_number_total     6791
_reflns_number_gt     4333
_reflns_threshold_expression     I>2sigma(I)
_refine_ls_structure_factor_coef     Fsqd
_refine_ls_matrix_type     full
_refine_ls_R_factor_all     0.0950
_refine_ls_R_factor_gt     0.0622
_refine_ls_wR_factor_gt     0.1739
_refine_ls_wR_factor_ref     0.2357
_refine_ls_goodness_of_fit_ref     1.118
_refine_ls_restrained_S_all     1.118
_refine_ls_number_reflns     6791
_refine_ls_number_parameters     464
_refine_ls_number_restraints     1
_refine_ls_hydrogen_treatment     constr
_refine_ls_weighting_scheme     calc
_refine_ls_weighting_details
                 'calc w=1/[\s^2^(Fo^2^)+(0.1432P)^2^] where P=(Fo^2^+2Fc^2^)/3'
_atom_sites_solution_hydrogens     geom
_atom_sites_solution_primary     direct
_atom_sites_solution_secondary     difmap
_refine_ls_shift/su_max     0.000
_refine_ls_shift/su_mean     0.000
_refine_diff_density_max     0.762
_refine_diff_density_min     -1.296
_refine_ls_extinction_method     'SHELXL97 (Sheldrick, 2008)'
_refine_ls_extinction_coef     0.021(3)
_refine_ls_extinction_expression
                                  'Fc^*^=kFc[1+0.001xFc^2^\l^3^/sin(2\q)]^-1/4^'
loop_
    _atom_type_symbol
    _atom_type_description
    _atom_type_scat_dispersion_real
    _atom_type_scat_dispersion_imag
    _atom_type_scat_source
    'C' 'C' 0.0033 0.0016
                         'International Tables Vol C Tables 4.2.6.8 and 6.1.1.4'
    'H' 'H' 0.0000 0.0000
                         'International Tables Vol C Tables 4.2.6.8 and 6.1.1.4'
    'N' 'N' 0.0061 0.0033
                         'International Tables Vol C Tables 4.2.6.8 and 6.1.1.4'
    'Ni' 'Ni' 0.3393 1.1124
                         'International Tables Vol C Tables 4.2.6.8 and 6.1.1.4'
    'S' 'S' 0.1246 0.1234
                         'International Tables Vol C Tables 4.2.6.8 and 6.1.1.4'
_computing_data_collection     'RAPID-AUTO (Rigaku, 2004)'
_computing_cell_refinement     'RAPID-AUTO (Rigaku, 2004)'
_computing_data_reduction     'RAPID-AUTO (Rigaku, 2004)'
_computing_structure_solution     'SHELXS97 (Sheldrick, 2008)'
_computing_structure_refinement     'SHELXL97 (Sheldrick, 2008)'
_computing_molecular_graphics     'SHELXTL (Sheldrick, 2008)'
_computing_publication_material     'SHELXTL (Sheldrick, 2008)'
loop_
    _atom_site_type_symbol
    _atom_site_label
    _atom_site_fract_x
    _atom_site_fract_y
    _atom_site_fract_z
    _atom_site_U_iso_or_equiv
    _atom_site_adp_type
    _atom_site_calc_flag
    _atom_site_refinement_flags
    _atom_site_occupancy
    _atom_site_symmetry_multiplicity
    _atom_site_disorder_assembly
    _atom_site_disorder_group
    Ni Ni1 0.5000 1.0000 0.0000 0.0460(3) Uani d S 1 2 . .
    Ni Ni2 0.5000 0.5000 0.5000 0.0442(3) Uani d S 1 2 . .
    S S1 0.8088(2) 1.22650(17) -0.03145(11) 0.0977(6) Uani d . 1 1 . .
    S S2 0.87351(15) 0.13307(12) 0.50231(9) 0.0697(4) Uani d . 1 1 . .
    N N1 0.4373(4) 0.9940(3) 0.1310(2) 0.0517(9) Uani d . 1 1 . .
    N N2 0.4097(4) 1.0315(3) 0.2539(2) 0.0535(9) Uani d . 1 1 . .
    N N3 0.6640(4) 0.8340(3) 0.0386(2) 0.0508(9) Uani d . 1 1 . .
    N N4 0.7766(4) 0.6440(3) 0.0980(2) 0.0522(9) Uani d . 1 1 . .
    N N5 0.6440(4) 1.0865(3) -0.0098(2) 0.0570(10) Uani d . 1 1 . .
    N N6 0.5835(4) 0.4575(3) 0.6195(2) 0.0492(9) Uani d . 1 1 . .
    N N7 0.6477(4) 0.4845(3) 0.7270(2) 0.0540(9) Uani d . 1 1 . .
    N N8 0.6775(4) 0.5613(3) 0.4368(2) 0.0507(9) Uani d . 1 1 . .
    N N9 0.8088(4) 0.6767(3) 0.3655(2) 0.0495(9) Uani d . 1 1 . .
    N N10 0.6266(5) 0.3303(4) 0.4961(2) 0.0553(10) Uani d . 1 1 . .
    C C1 0.4741(5) 1.0472(4) 0.1730(3) 0.0550(11) Uani d . 1 1 . .
    H H1A 0.5374 1.0907 0.1491 0.066 Uiso calc R 1 1 . .
    C C2 0.3436(6) 0.9417(5) 0.1898(3) 0.0744(16) Uani d . 1 1 . .
    H H2A 0.2987 0.8971 0.1794 0.089 Uiso calc R 1 1 . .
    C C3 0.3259(6) 0.9637(5) 0.2642(3) 0.0745(17) Uani d . 1 1 . .
    H H3A 0.2676 0.9379 0.3136 0.089 Uiso calc R 1 1 . .
    C C4 0.4229(6) 1.0767(5) 0.3165(3) 0.0627(13) Uani d . 1 1 . .
    C C5 0.3001(8) 1.1162(6) 0.3697(4) 0.095(2) Uani d . 1 1 . .
    H H5A 0.2099 1.1147 0.3640 0.114 Uiso calc R 1 1 . .
    C C6 0.3158(11) 1.1579(8) 0.4311(5) 0.126(3) Uani d . 1 1 . .
    H H6A 0.2351 1.1840 0.4676 0.151 Uiso calc R 1 1 . .
    C C7 0.4482(11) 1.1613(7) 0.4391(4) 0.118(3) Uani d . 1 1 . .
    H H7A 0.4570 1.1889 0.4812 0.141 Uiso calc R 1 1 . .
    C C8 0.5664(9) 1.1243(7) 0.3858(4) 0.103(2) Uani d . 1 1 . .
    H H8A 0.6558 1.1281 0.3904 0.124 Uiso calc R 1 1 . .
    C C9 0.5537(7) 1.0815(5) 0.3253(3) 0.0757(16) Uani d . 1 1 . .
    H H9A 0.6355 1.0552 0.2894 0.091 Uiso calc R 1 1 . .
    C C10 0.6488(5) 0.7313(4) 0.0890(3) 0.0524(11) Uani d . 1 1 . .
    H H10B 0.5598 0.7215 0.1148 0.063 Uiso calc R 1 1 . .
    C C11 0.8119(5) 0.8081(4) 0.0162(3) 0.0625(13) Uani d . 1 1 . .
    H H11A 0.8567 0.8632 -0.0186 0.075 Uiso calc R 1 1 . .
    C C12 0.8822(6) 0.6921(5) 0.0516(3) 0.0724(15) Uani d . 1 1 . .
    H H12A 0.9821 0.6525 0.0458 0.087 Uiso calc R 1 1 . .
    C C13 0.8040(5) 0.5196(4) 0.1461(3) 0.0528(11) Uani d . 1 1 . .
    C C14 0.8320(7) 0.4408(5) 0.1039(3) 0.0716(15) Uani d . 1 1 . .
    H H14A 0.8309 0.4666 0.0441 0.086 Uiso calc R 1 1 . .
    C C15 0.8622(8) 0.3215(5) 0.1504(4) 0.0853(18) Uani d . 1 1 . .
    H H15A 0.8826 0.2668 0.1218 0.102 Uiso calc R 1 1 . .
    C C16 0.8620(7) 0.2846(5) 0.2382(4) 0.0805(17) Uani d . 1 1 . .
    H H16A 0.8806 0.2048 0.2697 0.097 Uiso calc R 1 1 . .
    C C17 0.8346(9) 0.3640(6) 0.2797(4) 0.099(2) Uani d . 1 1 . .
    H H17A 0.8369 0.3379 0.3395 0.118 Uiso calc R 1 1 . .
    C C18 0.8030(7) 0.4844(5) 0.2339(3) 0.0816(17) Uani d . 1 1 . .
    H H18A 0.7819 0.5392 0.2624 0.098 Uiso calc R 1 1 . .
    C C19 0.7123(5) 1.1451(4) -0.0195(3) 0.0485(10) Uani d . 1 1 . .
    C C20 0.5666(5) 0.5328(4) 0.6586(3) 0.0565(11) Uani d . 1 1 . .
    H H20A 0.5054 0.6112 0.6413 0.068 Uiso calc R 1 1 . .
    C C21 0.6809(7) 0.3545(4) 0.6643(3) 0.0770(17) Uani d . 1 1 . .
    H H21A 0.7148 0.2842 0.6512 0.092 Uiso calc R 1 1 . .
    C C22 0.7211(8) 0.3695(5) 0.7305(4) 0.0835(18) Uani d . 1 1 . .
    H H22A 0.7861 0.3126 0.7706 0.100 Uiso calc R 1 1 . .
    C C23 0.6531(5) 0.5427(4) 0.7834(3) 0.0541(11) Uani d D 1 1 . .
    C C24 0.5387(8) 0.5762(7) 0.8382(5) 0.108(3) Uani d . 1 1 . .
    H H24A 0.4533 0.5614 0.8402 0.130 Uiso calc R 1 1 . .
    C C25 0.5473(11) 0.6321(8) 0.8911(6) 0.130(3) Uani d . 1 1 . .
    H H25A 0.4661 0.6567 0.9278 0.155 Uiso calc R 1 1 . .
    C C26 0.6694(10) 0.6526(5) 0.8918(4) 0.095(2) Uani d . 1 1 . .
    H H26A 0.6732 0.6894 0.9293 0.114 Uiso calc R 1 1 . .
    C C27 0.7844(9) 0.6199(7) 0.8385(6) 0.115(3) Uani d . 1 1 . .
    H H27A 0.8691 0.6343 0.8387 0.138 Uiso calc R 1 1 . .
    C C28 0.7810(6) 0.5645(6) 0.7823(5) 0.100(2) Uani d D 1 1 . .
    H H28A 0.8620 0.5424 0.7447 0.120 Uiso calc R 1 1 . .
    C C29 0.6730(5) 0.6682(4) 0.3860(3) 0.0504(10) Uani d . 1 1 . .
    H H29A 0.5880 0.7299 0.3667 0.061 Uiso calc R 1 1 . .
    C C30 0.8223(5) 0.4988(4) 0.4487(3) 0.0607(12) Uani d . 1 1 . .
    H H30A 0.8587 0.4195 0.4817 0.073 Uiso calc R 1 1 . .
    C C31 0.9041(5) 0.5680(4) 0.4060(3) 0.0622(13) Uani d . 1 1 . .
    H H31A 1.0049 0.5466 0.4042 0.075 Uiso calc R 1 1 . .
    C C32 0.8492(5) 0.7790(4) 0.3110(3) 0.0526(11) Uani d . 1 1 . .
    C C33 0.8203(6) 0.8273(5) 0.2259(3) 0.0689(14) Uani d . 1 1 . .
    H H33A 0.7709 0.7971 0.2036 0.083 Uiso calc R 1 1 . .
    C C34 0.8659(7) 0.9215(5) 0.1737(3) 0.0780(16) Uani d . 1 1 . .
    H H34A 0.8490 0.9541 0.1155 0.094 Uiso calc R 1 1 . .
    C C35 0.9360(6) 0.9674(5) 0.2076(4) 0.0743(15) Uani d . 1 1 . .
    H H35A 0.9652 1.0317 0.1723 0.089 Uiso calc R 1 1 . .
    C C36 0.9633(6) 0.9190(5) 0.2931(4) 0.0701(14) Uani d . 1 1 . .
    H H36A 1.0109 0.9503 0.3157 0.084 Uiso calc R 1 1 . .
    C C37 0.9201(5) 0.8239(4) 0.3453(3) 0.0618(13) Uani d . 1 1 . .
    H H37A 0.9387 0.7904 0.4033 0.074 Uiso calc R 1 1 . .
    C C38 0.7300(5) 0.2473(4) 0.4992(3) 0.0470(10) Uani d . 1 1 . .
loop_
    _atom_site_aniso_label
    _atom_site_aniso_U_11
    _atom_site_aniso_U_22
    _atom_site_aniso_U_33
    _atom_site_aniso_U_12
    _atom_site_aniso_U_13
    _atom_site_aniso_U_23
    Ni1 0.0536(5) 0.0521(5) 0.0406(4) -0.0285(4) -0.0077(3) -0.0106(3)
    Ni2 0.0490(5) 0.0441(5) 0.0425(4) -0.0171(4) -0.0099(3) -0.0122(3)
    S1 0.1249(14) 0.1269(14) 0.0865(11) -0.0974(13) -0.0025(9) -0.0295(10)
    S2 0.0680(9) 0.0588(8) 0.0662(8) -0.0021(7) -0.0129(6) -0.0180(6)
    N1 0.060(2) 0.061(2) 0.0417(19) -0.031(2) -0.0054(16) -0.0134(17)
    N2 0.063(2) 0.064(2) 0.0433(19) -0.032(2) -0.0016(16) -0.0180(17)
    N3 0.060(2) 0.061(2) 0.0445(19) -0.031(2) -0.0075(16) -0.0173(17)
    N4 0.052(2) 0.054(2) 0.052(2) -0.023(2) -0.0026(16) -0.0127(17)
    N5 0.065(2) 0.063(2) 0.051(2) -0.032(2) -0.0123(18) -0.0110(18)
    N6 0.057(2) 0.051(2) 0.0442(19) -0.0210(19) -0.0116(16) -0.0129(16)
    N7 0.062(2) 0.060(2) 0.047(2) -0.021(2) -0.0144(17) -0.0183(17)
    N8 0.051(2) 0.054(2) 0.049(2) -0.0219(19) -0.0078(16) -0.0129(17)
    N9 0.053(2) 0.053(2) 0.0446(19) -0.0215(19) -0.0103(16) -0.0103(16)
    N10 0.064(3) 0.058(2) 0.048(2) -0.024(2) -0.0115(18) -0.0146(18)
    C1 0.062(3) 0.064(3) 0.045(2) -0.032(3) -0.005(2) -0.014(2)
    C2 0.095(4) 0.102(4) 0.051(3) -0.071(4) 0.005(3) -0.018(3)
    C3 0.101(4) 0.108(4) 0.044(3) -0.073(4) 0.010(3) -0.026(3)
    C4 0.083(4) 0.071(3) 0.044(2) -0.040(3) -0.002(2) -0.015(2)
    C5 0.105(5) 0.129(6) 0.080(4) -0.061(5) 0.027(4) -0.063(4)
    C6 0.174(8) 0.153(7) 0.095(5) -0.084(7) 0.052(5) -0.093(5)
    C7 0.206(10) 0.133(6) 0.068(4) -0.108(7) 0.005(5) -0.046(4)
    C8 0.145(7) 0.136(6) 0.072(4) -0.090(6) -0.012(4) -0.035(4)
    C9 0.092(4) 0.092(4) 0.062(3) -0.044(4) -0.011(3) -0.028(3)
    C10 0.051(3) 0.055(3) 0.051(2) -0.021(2) -0.0046(19) -0.013(2)
    C11 0.061(3) 0.062(3) 0.065(3) -0.034(3) 0.006(2) -0.013(2)
    C12 0.053(3) 0.065(3) 0.086(4) -0.026(3) 0.006(3) -0.010(3)
    C13 0.058(3) 0.052(3) 0.049(2) -0.023(2) -0.001(2) -0.014(2)
    C14 0.103(4) 0.062(3) 0.056(3) -0.027(3) -0.020(3) -0.018(2)
    C15 0.127(6) 0.062(3) 0.082(4) -0.034(4) -0.018(4) -0.032(3)
    C16 0.102(5) 0.055(3) 0.075(4) -0.033(3) -0.002(3) -0.008(3)
    C17 0.150(7) 0.081(4) 0.049(3) -0.041(4) 0.009(3) -0.009(3)
    C18 0.128(5) 0.068(3) 0.046(3) -0.038(4) 0.002(3) -0.015(2)
    C19 0.055(3) 0.060(3) 0.041(2) -0.031(2) -0.0056(18) -0.0147(19)
    C20 0.062(3) 0.058(3) 0.053(3) -0.014(2) -0.019(2) -0.019(2)
    C21 0.121(5) 0.045(3) 0.070(3) -0.004(3) -0.062(3) -0.019(2)
    C22 0.125(5) 0.052(3) 0.074(3) -0.013(3) -0.053(3) -0.014(3)
    C23 0.067(3) 0.057(3) 0.047(2) -0.021(2) -0.016(2) -0.019(2)
    C24 0.107(5) 0.155(7) 0.117(5) -0.070(5) 0.039(4) -0.103(5)
    C25 0.147(8) 0.172(9) 0.115(6) -0.071(7) 0.032(6) -0.101(6)
    C26 0.143(7) 0.074(4) 0.078(4) -0.012(4) -0.048(4) -0.040(3)
    C27 0.094(5) 0.142(7) 0.159(7) -0.036(5) -0.030(5) -0.096(6)
    C28 0.078(4) 0.145(6) 0.126(5) -0.046(4) 0.004(4) -0.093(5)
    C29 0.051(3) 0.054(3) 0.049(2) -0.021(2) -0.0088(19) -0.013(2)
    C30 0.057(3) 0.058(3) 0.063(3) -0.023(3) -0.015(2) -0.006(2)
    C31 0.050(3) 0.064(3) 0.068(3) -0.020(3) -0.014(2) -0.009(2)
    C32 0.052(3) 0.058(3) 0.049(2) -0.026(2) -0.0067(19) -0.010(2)
    C33 0.089(4) 0.070(3) 0.057(3) -0.038(3) -0.020(3) -0.012(3)
    C34 0.104(4) 0.076(4) 0.053(3) -0.041(4) -0.013(3) -0.003(3)
    C35 0.079(4) 0.066(3) 0.070(3) -0.035(3) -0.002(3) -0.005(3)
    C36 0.064(3) 0.067(3) 0.089(4) -0.035(3) -0.013(3) -0.019(3)
    C37 0.062(3) 0.074(3) 0.054(3) -0.032(3) -0.012(2) -0.013(2)
    C38 0.053(3) 0.046(2) 0.044(2) -0.018(2) -0.0114(19) -0.0108(19)
_geom_special_details
;
All e.s.d.'s (except the e.s.d. in the dihedral angle between two l.s. planes)
are estimated using the full covariance matrix. The cell e.s.d.'s are taken
into account individually in the estimation of e.s.d.'s in distances, angles
and torsion angles; correlations between e.s.d.'s in cell parameters are only
used when they are defined by crystal symmetry. An approximate (isotropic)
treatment of cell e.s.d.'s is used for estimating e.s.d.'s involving l.s.
planes.
;
loop_
    _geom_bond_atom_site_label_1
    _geom_bond_atom_site_label_2
    _geom_bond_site_symmetry_2
    _geom_bond_distance
    _geom_bond_publ_flag
    Ni1 N5 2_675 2.074(4) ?
    Ni1 N5 . 2.074(4) ?
    Ni1 N3 2_675 2.103(4) ?
    Ni1 N3 . 2.103(4) ?
    Ni1 N1 . 2.123(3) ?
    Ni1 N1 2_675 2.123(3) ?
    Ni2 N10 . 2.084(4) ?
    Ni2 N10 2_666 2.084(4) ?
    Ni2 N8 2_666 2.121(3) ?
    Ni2 N8 . 2.121(3) ?
    Ni2 N6 . 2.129(3) ?
    Ni2 N6 2_666 2.129(3) ?
    S1 C19 . 1.611(4) ?
    S2 C38 . 1.605(5) ?
    N1 C1 . 1.326(6) ?
    N1 C2 . 1.372(5) ?
    N2 C1 . 1.343(5) ?
    N2 C3 . 1.368(6) ?
    N2 C4 . 1.421(6) ?
    N3 C10 . 1.326(5) ?
    N3 C11 . 1.376(6) ?
    N4 C10 . 1.330(6) ?
    N4 C12 . 1.371(5) ?
    N4 C13 . 1.448(5) ?
    N5 C19 . 1.145(5) ?
    N6 C20 . 1.301(6) ?
    N6 C21 . 1.362(6) ?
    N7 C20 . 1.354(6) ?
    N7 C22 . 1.365(7) ?
    N7 C23 . 1.424(5) ?
    N8 C29 . 1.314(5) ?
    N8 C30 . 1.371(6) ?
    N9 C29 . 1.356(5) ?
    N9 C31 . 1.371(6) ?
    N9 C32 . 1.444(5) ?
    N10 C38 . 1.161(6) ?
    C1 H1A . 0.9300 ?
    C2 C3 . 1.335(7) ?
    C2 H2A . 0.9300 ?
    C3 H3A . 0.9300 ?
    C4 C9 . 1.367(8) ?
    C4 C5 . 1.390(8) ?
    C5 C6 . 1.380(9) ?
    C5 H5A . 0.9300 ?
    C6 C7 . 1.370(11) ?
    C6 H6A . 0.9300 ?
    C7 C8 . 1.356(11) ?
    C7 H7A . 0.9300 ?
    C8 C9 . 1.366(8) ?
    C8 H8A . 0.9300 ?
    C9 H9A . 0.9300 ?
    C10 H10B . 0.9300 ?
    C11 C12 . 1.342(7) ?
    C11 H11A . 0.9300 ?
    C12 H12A . 0.9300 ?
    C13 C14 . 1.356(6) ?
    C13 C18 . 1.364(6) ?
    C14 C15 . 1.386(7) ?
    C14 H14A . 0.9300 ?
    C15 C16 . 1.364(8) ?
    C15 H15A . 0.9300 ?
    C16 C17 . 1.355(8) ?
    C16 H16A . 0.9300 ?
    C17 C18 . 1.394(8) ?
    C17 H17A . 0.9300 ?
    C18 H18A . 0.9300 ?
    C20 H20A . 0.9300 ?
    C21 C22 . 1.354(7) ?
    C21 H21A . 0.9300 ?
    C22 H22A . 0.9300 ?
    C23 C24 . 1.337(7) ?
    C23 C28 . 1.3989(10) ?
    C24 C25 . 1.364(9) ?
    C24 H24A . 0.9300 ?
    C25 C26 . 1.340(11) ?
    C25 H25A . 0.9300 ?
    C26 C27 . 1.323(10) ?
    C26 H26A . 0.9300 ?
    C27 C28 . 1.386(9) ?
    C27 H27A . 0.9300 ?
    C28 H28A . 0.9300 ?
    C29 H29A . 0.9300 ?
    C30 C31 . 1.341(6) ?
    C30 H30A . 0.9300 ?
    C31 H31A . 0.9300 ?
    C32 C33 . 1.370(6) ?
    C32 C37 . 1.376(6) ?
    C33 C34 . 1.380(7) ?
    C33 H33A . 0.9300 ?
    C34 C35 . 1.375(8) ?
    C34 H34A . 0.9300 ?
    C35 C36 . 1.371(7) ?
    C35 H35A . 0.9300 ?
    C36 C37 . 1.378(6) ?
    C36 H36A . 0.9300 ?
    C37 H37A . 0.9300 ?
loop_
    _geom_angle_atom_site_label_1
    _geom_angle_atom_site_label_2
    _geom_angle_atom_site_label_3
    _geom_angle_site_symmetry_1
    _geom_angle_site_symmetry_3
    _geom_angle
    _geom_angle_publ_flag
    N5 Ni1 N5 2_675 . 180.0(2) ?
    N5 Ni1 N3 2_675 2_675 91.27(14) ?
    N5 Ni1 N3 . 2_675 88.73(14) ?
    N5 Ni1 N3 2_675 . 88.73(14) ?
    N5 Ni1 N3 . . 91.27(14) ?
    N3 Ni1 N3 2_675 . 180.0000(10)
                                 ?
    N5 Ni1 N1 2_675 . 89.50(13) ?
    N5 Ni1 N1 . . 90.50(13) ?
    N3 Ni1 N1 2_675 . 89.34(14) ?
    N3 Ni1 N1 . . 90.66(14) ?
    N5 Ni1 N1 2_675 2_675 90.50(13) ?
    N5 Ni1 N1 . 2_675 89.50(14) ?
    N3 Ni1 N1 2_675 2_675 90.66(14) ?
    N3 Ni1 N1 . 2_675 89.34(14) ?
    N1 Ni1 N1 . 2_675 180.0 ?
    N10 Ni2 N10 . 2_666 180.0000(10)
                                   ?
    N10 Ni2 N8 . 2_666 89.92(14) ?
    N10 Ni2 N8 2_666 2_666 90.08(14) ?
    N10 Ni2 N8 . . 90.08(14) ?
    N10 Ni2 N8 2_666 . 89.92(14) ?
    N8 Ni2 N8 2_666 . 180.0(2) ?
    N10 Ni2 N6 . . 88.95(14) ?
    N10 Ni2 N6 2_666 . 91.05(14) ?
    N8 Ni2 N6 2_666 . 92.21(13) ?
    N8 Ni2 N6 . . 87.79(13) ?
    N10 Ni2 N6 . 2_666 91.05(14) ?
    N10 Ni2 N6 2_666 2_666 88.95(14) ?
    N8 Ni2 N6 2_666 2_666 87.79(13) ?
    N8 Ni2 N6 . 2_666 92.21(13) ?
    N6 Ni2 N6 . 2_666 180.0000(10)
                                 ?
    C1 N1 C2 . . 104.0(4) ?
    C1 N1 Ni1 . . 127.0(3) ?
    C2 N1 Ni1 . . 128.9(3) ?
    C1 N2 C3 . . 105.9(4) ?
    C1 N2 C4 . . 127.7(4) ?
    C3 N2 C4 . . 126.4(4) ?
    C10 N3 C11 . . 104.6(4) ?
    C10 N3 Ni1 . . 128.1(3) ?
    C11 N3 Ni1 . . 127.2(3) ?
    C10 N4 C12 . . 107.5(4) ?
    C10 N4 C13 . . 127.9(3) ?
    C12 N4 C13 . . 124.6(4) ?
    C19 N5 Ni1 . . 172.7(4) ?
    C20 N6 C21 . . 105.2(4) ?
    C20 N6 Ni2 . . 125.4(3) ?
    C21 N6 Ni2 . . 128.8(3) ?
    C20 N7 C22 . . 105.6(4) ?
    C20 N7 C23 . . 126.6(4) ?
    C22 N7 C23 . . 127.8(4) ?
    C29 N8 C30 . . 105.6(3) ?
    C29 N8 Ni2 . . 128.2(3) ?
    C30 N8 Ni2 . . 126.0(3) ?
    C29 N9 C31 . . 107.0(3) ?
    C29 N9 C32 . . 127.7(4) ?
    C31 N9 C32 . . 125.4(4) ?
    C38 N10 Ni2 . . 158.1(3) ?
    N1 C1 N2 . . 112.5(4) ?
    N1 C1 H1A . . 123.8 ?
    N2 C1 H1A . . 123.8 ?
    C3 C2 N1 . . 110.6(4) ?
    C3 C2 H2A . . 124.7 ?
    N1 C2 H2A . . 124.7 ?
    C2 C3 N2 . . 107.0(4) ?
    C2 C3 H3A . . 126.5 ?
    N2 C3 H3A . . 126.5 ?
    C9 C4 C5 . . 119.8(5) ?
    C9 C4 N2 . . 121.1(5) ?
    C5 C4 N2 . . 119.1(5) ?
    C6 C5 C4 . . 118.2(7) ?
    C6 C5 H5A . . 120.9 ?
    C4 C5 H5A . . 120.9 ?
    C7 C6 C5 . . 121.1(7) ?
    C7 C6 H6A . . 119.5 ?
    C5 C6 H6A . . 119.5 ?
    C8 C7 C6 . . 120.1(6) ?
    C8 C7 H7A . . 120.0 ?
    C6 C7 H7A . . 120.0 ?
    C7 C8 C9 . . 119.8(7) ?
    C7 C8 H8A . . 120.1 ?
    C9 C8 H8A . . 120.1 ?
    C8 C9 C4 . . 121.1(6) ?
    C8 C9 H9A . . 119.5 ?
    C4 C9 H9A . . 119.5 ?
    N3 C10 N4 . . 111.6(4) ?
    N3 C10 H10B . . 124.2 ?
    N4 C10 H10B . . 124.2 ?
    C12 C11 N3 . . 110.4(4) ?
    C12 C11 H11A . . 124.8 ?
    N3 C11 H11A . . 124.8 ?
    C11 C12 N4 . . 105.9(5) ?
    C11 C12 H12A . . 127.0 ?
    N4 C12 H12A . . 127.0 ?
    C14 C13 C18 . . 121.4(5) ?
    C14 C13 N4 . . 120.1(4) ?
    C18 C13 N4 . . 118.4(4) ?
    C13 C14 C15 . . 119.6(5) ?
    C13 C14 H14A . . 120.2 ?
    C15 C14 H14A . . 120.2 ?
    C16 C15 C14 . . 119.8(5) ?
    C16 C15 H15A . . 120.1 ?
    C14 C15 H15A . . 120.1 ?
    C17 C16 C15 . . 120.1(5) ?
    C17 C16 H16A . . 120.0 ?
    C15 C16 H16A . . 120.0 ?
    C16 C17 C18 . . 120.8(5) ?
    C16 C17 H17A . . 119.6 ?
    C18 C17 H17A . . 119.6 ?
    C13 C18 C17 . . 118.3(5) ?
    C13 C18 H18A . . 120.9 ?
    C17 C18 H18A . . 120.9 ?
    N5 C19 S1 . . 179.0(4) ?
    N6 C20 N7 . . 112.7(4) ?
    N6 C20 H20A . . 123.7 ?
    N7 C20 H20A . . 123.7 ?
    C22 C21 N6 . . 110.0(5) ?
    C22 C21 H21A . . 125.0 ?
    N6 C21 H21A . . 125.0 ?
    C21 C22 N7 . . 106.6(5) ?
    C21 C22 H22A . . 126.7 ?
    N7 C22 H22A . . 126.7 ?
    C24 C23 C28 . . 118.9(5) ?
    C24 C23 N7 . . 121.5(4) ?
    C28 C23 N7 . . 119.6(4) ?
    C23 C24 C25 . . 120.0(7) ?
    C23 C24 H24A . . 120.0 ?
    C25 C24 H24A . . 120.0 ?
    C26 C25 C24 . . 122.0(7) ?
    C26 C25 H25A . . 119.0 ?
    C24 C25 H25A . . 119.0 ?
    C27 C26 C25 . . 119.3(6) ?
    C27 C26 H26A . . 120.4 ?
    C25 C26 H26A . . 120.4 ?
    C26 C27 C28 . . 121.2(6) ?
    C26 C27 H27A . . 119.4 ?
    C28 C27 H27A . . 119.4 ?
    C27 C28 C23 . . 118.6(6) ?
    C27 C28 H28A . . 120.7 ?
    C23 C28 H28A . . 120.7 ?
    N8 C29 N9 . . 111.0(4) ?
    N8 C29 H29A . . 124.5 ?
    N9 C29 H29A . . 124.5 ?
    C31 C30 N8 . . 110.4(4) ?
    C31 C30 H30A . . 124.8 ?
    N8 C30 H30A . . 124.8 ?
    C30 C31 N9 . . 106.1(4) ?
    C30 C31 H31A . . 127.0 ?
    N9 C31 H31A . . 127.0 ?
    C33 C32 C37 . . 121.2(4) ?
    C33 C32 N9 . . 119.7(4) ?
    C37 C32 N9 . . 119.1(4) ?
    C32 C33 C34 . . 118.9(5) ?
    C32 C33 H33A . . 120.5 ?
    C34 C33 H33A . . 120.5 ?
    C35 C34 C33 . . 120.2(5) ?
    C35 C34 H34A . . 119.9 ?
    C33 C34 H34A . . 119.9 ?
    C36 C35 C34 . . 120.4(5) ?
    C36 C35 H35A . . 119.8 ?
    C34 C35 H35A . . 119.8 ?
    C35 C36 C37 . . 119.8(5) ?
    C35 C36 H36A . . 120.1 ?
    C37 C36 H36A . . 120.1 ?
    C32 C37 C36 . . 119.4(4) ?
    C32 C37 H37A . . 120.3 ?
    C36 C37 H37A . . 120.3 ?
    N10 C38 S2 . . 179.3(4) ?
loop_
    _geom_torsion_atom_site_label_1
    _geom_torsion_atom_site_label_2
    _geom_torsion_atom_site_label_3
    _geom_torsion_atom_site_label_4
    _geom_torsion_site_symmetry_1
    _geom_torsion_site_symmetry_2
    _geom_torsion_site_symmetry_3
    _geom_torsion_site_symmetry_4
    _geom_torsion
    _geom_torsion_publ_flag
    N5 Ni1 N1 C1 2_675 . . . -171.8(4) ?
    N5 Ni1 N1 C1 . . . . 8.2(4) ?
    N3 Ni1 N1 C1 2_675 . . . -80.5(4) ?
    N3 Ni1 N1 C1 . . . . 99.5(4) ?
    N1 Ni1 N1 C1 2_675 . . .  13E1(10)
                                      ?
    N5 Ni1 N1 C2 2_675 . . . 3.7(5) ?
    N5 Ni1 N1 C2 . . . . -176.3(5) ?
    N3 Ni1 N1 C2 2_675 . . . 95.0(4) ?
    N3 Ni1 N1 C2 . . . . -85.0(4) ?
    N1 Ni1 N1 C2 2_675 . . .  -5E1(10)
                                      ?
    N5 Ni1 N3 C10 2_675 . . . -29.2(4) ?
    N5 Ni1 N3 C10 . . . . 150.8(4) ?
    N3 Ni1 N3 C10 2_675 . . .  -12E1(10)
                                        ?
    N1 Ni1 N3 C10 . . . . 60.3(4) ?
    N1 Ni1 N3 C10 2_675 . . . -119.7(4) ?
    N5 Ni1 N3 C11 2_675 . . . 150.2(4) ?
    N5 Ni1 N3 C11 . . . . -29.8(4) ?
    N3 Ni1 N3 C11 2_675 . . .  6E1(10)
                                      ?
    N1 Ni1 N3 C11 . . . . -120.3(4) ?
    N1 Ni1 N3 C11 2_675 . . . 59.7(4) ?
    N5 Ni1 N5 C19 2_675 . . .  6E1(10)
                                      ?
    N3 Ni1 N5 C19 2_675 . . . -11(3) ?
    N3 Ni1 N5 C19 . . . . 169(3) ?
    N1 Ni1 N5 C19 . . . . -101(3) ?
    N1 Ni1 N5 C19 2_675 . . . 79(3) ?
    N10 Ni2 N6 C20 . . . . 169.4(4) ?
    N10 Ni2 N6 C20 2_666 . . . -10.6(4) ?
    N8 Ni2 N6 C20 2_666 . . . -100.7(4) ?
    N8 Ni2 N6 C20 . . . . 79.3(4) ?
    N6 Ni2 N6 C20 2_666 . . .  9E1(10)
                                      ?
    N10 Ni2 N6 C21 . . . . 0.1(4) ?
    N10 Ni2 N6 C21 2_666 . . . -179.9(4) ?
    N8 Ni2 N6 C21 2_666 . . . 90.0(4) ?
    N8 Ni2 N6 C21 . . . . -90.0(4) ?
    N6 Ni2 N6 C21 2_666 . . .  -9E1(10)
                                       ?
    N10 Ni2 N8 C29 . . . . 151.5(4) ?
    N10 Ni2 N8 C29 2_666 . . . -28.5(4) ?
    N8 Ni2 N8 C29 2_666 . . .  -12E1(10)
                                        ?
    N6 Ni2 N8 C29 . . . . -119.6(4) ?
    N6 Ni2 N8 C29 2_666 . . . 60.4(4) ?
    N10 Ni2 N8 C30 . . . . -36.2(4) ?
    N10 Ni2 N8 C30 2_666 . . . 143.8(4) ?
    N8 Ni2 N8 C30 2_666 . . .  6E1(10)
                                      ?
    N6 Ni2 N8 C30 . . . . 52.8(4) ?
    N6 Ni2 N8 C30 2_666 . . . -127.2(4) ?
    N10 Ni2 N10 C38 2_666 . . .  2E1(10)
                                        ?
    N8 Ni2 N10 C38 2_666 . . . -142.1(9) ?
    N8 Ni2 N10 C38 . . . . 37.9(9) ?
    N6 Ni2 N10 C38 . . . . -49.9(9) ?
    N6 Ni2 N10 C38 2_666 . . . 130.1(9) ?
    C2 N1 C1 N2 . . . . 0.0(6) ?
    Ni1 N1 C1 N2 . . . . 176.4(3) ?
    C3 N2 C1 N1 . . . . -0.1(6) ?
    C4 N2 C1 N1 . . . . -179.2(5) ?
    C1 N1 C2 C3 . . . . 0.1(7) ?
    Ni1 N1 C2 C3 . . . . -176.2(4) ?
    N1 C2 C3 N2 . . . . -0.1(7) ?
    C1 N2 C3 C2 . . . . 0.1(6) ?
    C4 N2 C3 C2 . . . . 179.3(5) ?
    C1 N2 C4 C9 . . . . -39.1(8) ?
    C3 N2 C4 C9 . . . . 142.0(6) ?
    C1 N2 C4 C5 . . . . 141.2(6) ?
    C3 N2 C4 C5 . . . . -37.8(8) ?
    C9 C4 C5 C6 . . . . -0.9(10) ?
    N2 C4 C5 C6 . . . . 178.8(6) ?
    C4 C5 C6 C7 . . . . 0.6(12) ?
    C5 C6 C7 C8 . . . . 0.6(14) ?
    C6 C7 C8 C9 . . . . -1.3(13) ?
    C7 C8 C9 C4 . . . . 1.0(11) ?
    C5 C4 C9 C8 . . . . 0.2(9) ?
    N2 C4 C9 C8 . . . . -179.6(5) ?
    C11 N3 C10 N4 . . . . -0.9(5) ?
    Ni1 N3 C10 N4 . . . . 178.6(3) ?
    C12 N4 C10 N3 . . . . 0.6(5) ?
    C13 N4 C10 N3 . . . . -178.5(4) ?
    C10 N3 C11 C12 . . . . 0.9(6) ?
    Ni1 N3 C11 C12 . . . . -178.6(4) ?
    N3 C11 C12 N4 . . . . -0.6(6) ?
    C10 N4 C12 C11 . . . . 0.0(6) ?
    C13 N4 C12 C11 . . . . 179.1(4) ?
    C10 N4 C13 C14 . . . . 103.0(6) ?
    C12 N4 C13 C14 . . . . -75.9(6) ?
    C10 N4 C13 C18 . . . . -78.0(6) ?
    C12 N4 C13 C18 . . . . 103.2(6) ?
    C18 C13 C14 C15 . . . . -0.9(9) ?
    N4 C13 C14 C15 . . . . 178.1(5) ?
    C13 C14 C15 C16 . . . . 0.8(10) ?
    C14 C15 C16 C17 . . . . -1.1(10) ?
    C15 C16 C17 C18 . . . . 1.5(11) ?
    C14 C13 C18 C17 . . . . 1.3(9) ?
    N4 C13 C18 C17 . . . . -177.8(6) ?
    C16 C17 C18 C13 . . . . -1.6(11) ?
    Ni1 N5 C19 S1 . . . .  13E1(3)
                                  ?
    C21 N6 C20 N7 . . . . -0.2(6) ?
    Ni2 N6 C20 N7 . . . . -171.5(3) ?
    C22 N7 C20 N6 . . . . 0.0(6) ?
    C23 N7 C20 N6 . . . . -179.5(4) ?
    C20 N6 C21 C22 . . . . 0.2(7) ?
    Ni2 N6 C21 C22 . . . . 171.1(4) ?
    N6 C21 C22 N7 . . . . -0.2(7) ?
    C20 N7 C22 C21 . . . . 0.1(6) ?
    C23 N7 C22 C21 . . . . 179.7(5) ?
    C20 N7 C23 C24 . . . . 68.8(7) ?
    C22 N7 C23 C24 . . . . -110.7(7) ?
    C20 N7 C23 C28 . . . . -111.8(6) ?
    C22 N7 C23 C28 . . . . 68.8(7) ?
    C28 C23 C24 C25 . . . . 0.8(12) ?
    N7 C23 C24 C25 . . . . -179.8(7) ?
    C23 C24 C25 C26 . . . . -1.6(15) ?
    C24 C25 C26 C27 . . . . 1.3(15) ?
    C25 C26 C27 C28 . . . . -0.2(13) ?
    C26 C27 C28 C23 . . . . -0.6(13) ?
    C24 C23 C28 C27 . . . . 0.3(11) ?
    N7 C23 C28 C27 . . . . -179.2(6) ?
    C30 N8 C29 N9 . . . . -0.4(5) ?
    Ni2 N8 C29 N9 . . . . 173.2(3) ?
    C31 N9 C29 N8 . . . . 0.1(5) ?
    C32 N9 C29 N8 . . . . 179.6(4) ?
    C29 N8 C30 C31 . . . . 0.6(6) ?
    Ni2 N8 C30 C31 . . . . -173.2(3) ?
    N8 C30 C31 N9 . . . . -0.5(6) ?
    C29 N9 C31 C30 . . . . 0.3(5) ?
    C32 N9 C31 C30 . . . . -179.3(4) ?
    C29 N9 C32 C33 . . . . -61.3(7) ?
    C31 N9 C32 C33 . . . . 118.1(6) ?
    C29 N9 C32 C37 . . . . 120.6(5) ?
    C31 N9 C32 C37 . . . . -60.0(7) ?
    C37 C32 C33 C34 . . . . 1.1(8) ?
    N9 C32 C33 C34 . . . . -176.9(5) ?
    C32 C33 C34 C35 . . . . -1.5(9) ?
    C33 C34 C35 C36 . . . . 0.9(10) ?
    C34 C35 C36 C37 . . . . 0.0(9) ?
    C33 C32 C37 C36 . . . . -0.2(8) ?
    N9 C32 C37 C36 . . . . 177.8(5) ?
    C35 C36 C37 C32 . . . . -0.3(8) ?
    Ni2 N10 C38 S2 . . . .  -9E1(4)
                                   ?
