# Supplementary material for: Tetra­kis(1-phenyl-1H-imidazole-κN 3)bis­(thio­cyanato-κN)nickel(II)
Source: Acta Crystallogr Sect E Struct Rep Online. 2012 Apr 18;68(Pt 5):m623. doi: 10.1107/S1600536812015437 (PMC3344356; doi:10.1107/S1600536812015437)
Supplement: Supplementary file 2 [file e-68-0m623-Isup2.hkl]

# 
# h,k,l, Fc-squared, Fo-squared, sigma(Fo-squared) and status flag 
# 
data_I
_shelx_title ' AA in P1                         P-1' 
_shelx_refln_list_code          4 
_shelx_F_calc_maximum      191.99 
_exptl_crystal_F_000       779.80 
_reflns_d_resolution_high  0.8255 
 
loop_ 
 _symmetry_equiv_pos_as_xyz 
 'x, y, z' 
 '-x, -y, -z' 
 
_cell_length_a     9.9418 
_cell_length_b    12.8955 
_cell_length_c    16.7076 
_cell_angle_alpha  68.239 
_cell_angle_beta   77.563 
_cell_angle_gamma  67.561 
 
_shelx_F_squared_multiplier     1.000 
 
loop_ 
 _refln_index_h 
 _refln_index_k 
 _refln_index_l 
 _refln_F_squared_calc 
 _refln_F_squared_meas 
 _refln_F_squared_sigma 
 _refln_observed_status 
   2   0   0     1961.08     1983.34     23.05 o 
   3   0   0     7486.98     6862.05    126.89 o 
   4   0   0      624.49      663.77     13.47 o 
   5   0   0      410.05      364.62     17.05 o 
   6   0   0     2127.86     2417.31     44.60 o 
   7   0   0      319.65      310.51     23.13 o 
   8   0   0        8.98       11.05      7.53 o 
   9   0   0        0.88        2.46      7.13 o 
  10   0   0       37.14       34.34     13.50 o 
  11   0   0       24.51       27.03     14.00 o 
 -10   1   0        1.27        9.47     10.91 o 
  -9   1   0       42.82       20.86     18.60 o 
  -8   1   0       36.74       59.85     18.40 o 
  -7   1   0      532.45      569.55     22.01 o 
  -6   1   0       10.80       12.10      9.36 o 
  -5   1   0      105.17      108.65      8.40 o 
  -4   1   0        4.18        8.40      3.75 o 
  -3   1   0      653.93      497.63     15.92 o 
  -2   1   0     2336.56     2240.39     33.20 o 
  -1   1   0       23.30       33.94      2.29 o 
   2   1   0     7941.90     7640.27     71.13 o 
   3   1   0      333.31      257.23      5.12 o 
   4   1   0      179.87      147.02     17.93 o 
   5   1   0      844.82      756.50     15.97 o 
   6   1   0      411.28      362.18     13.47 o 
   7   1   0        2.23        2.94      3.60 o 
   8   1   0      198.59      216.95     17.63 o 
   9   1   0        2.84        1.17      5.48 o 
  10   1   0       38.33       32.85     12.04 o 
  11   1   0        0.63        1.00     14.01 o 
 -10   2   0        0.97       19.12     20.15 o 
  -9   2   0       44.04       21.95     19.70 o 
  -8   2   0      180.87      253.07     19.35 o 
  -7   2   0      128.02      203.48     23.73 o 
  -6   2   0      420.22      461.52     18.68 o 
  -5   2   0      130.33      153.43     14.31 o 
  -4   2   0      992.25      960.10     22.87 o 
  -3   2   0      263.61      195.27      9.33 o 
  -2   2   0     9531.59     9314.34    123.97 o 
  -1   2   0    16144.55    18454.91    249.82 o 
   0   2   0     8841.52     9372.89    104.95 o 
   1   2   0     9650.14    10270.48    100.64 o 
   2   2   0     9551.94     9948.08     80.93 o 
   3   2   0      791.31      682.72     22.10 o 
   4   2   0     1141.02      966.71     12.77 o 
   5   2   0      509.65      474.91     11.01 o 
   6   2   0       80.28       68.09      6.94 o 
   7   2   0      507.60      480.63     14.17 o 
   8   2   0       55.94       46.94      7.81 o 
   9   2   0       30.15       37.69     10.76 o 
  10   2   0      198.93      237.49     17.02 o 
  11   2   0       28.12       43.00     10.59 o 
 -10   3   0        0.68        0.00      9.55 o 
  -9   3   0        3.76        0.13      7.39 o 
  -8   3   0        2.42        1.89      8.07 o 
  -7   3   0        0.14       11.04     10.11 o 
  -6   3   0        4.78       17.44      7.74 o 
  -5   3   0      421.44      409.69     21.14 o 
  -4   3   0       48.55       87.56     12.73 o 
  -3   3   0       62.62       51.94      9.38 o 
  -2   3   0      883.66      709.28     33.56 o 
  -1   3   0       78.62       72.19      7.51 o 
   0   3   0      540.15      451.92     10.60 o 
   1   3   0     1602.12     1308.56     15.13 o 
   2   3   0        9.94       10.46      1.48 o 
   3   3   0     1828.87     1637.99     14.68 o 
   4   3   0      538.94      488.44      9.55 o 
   5   3   0     1179.35     1120.01     15.44 o 
   6   3   0      303.77      304.93      8.12 o 
   7   3   0       65.18       66.76      6.58 o 
   8   3   0       81.87      106.13     10.07 o 
   9   3   0       77.25       70.68     10.66 o 
  10   3   0        2.31        0.00      6.09 o 
  11   3   0       35.40       35.98     10.79 o 
  -9   4   0       71.91       71.23     69.55 o 
  -8   4   0       50.09       42.71     35.64 o 
  -7   4   0      240.46      306.87     42.93 o 
  -6   4   0      163.69      182.27     15.61 o 
  -5   4   0       35.03       48.73      9.36 o 
  -4   4   0      249.19      194.31     12.10 o 
  -3   4   0     1129.25     1100.31     26.52 o 
  -2   4   0     3352.61     3465.00     58.52 o 
  -1   4   0     3895.78     3897.74     61.89 o 
   0   4   0      433.30      398.36      8.33 o 
   1   4   0      184.83      154.76      4.50 o 
   2   4   0      287.87      201.82      6.99 o 
   3   4   0     2984.75     2683.05     26.74 o 
   4   4   0     3014.41     2908.78     26.09 o 
   5   4   0      169.22      172.70      4.96 o 
   6   4   0      706.60      625.23     14.62 o 
   7   4   0      504.46      548.27     13.29 o 
   8   4   0       48.62       58.48      7.09 o 
   9   4   0      256.20      285.29     14.19 o 
  10   4   0       46.27       63.06     10.79 o 
  11   4   0       50.70       41.01     12.60 o 
  -9   5   0        2.82        7.37     13.36 o 
  -8   5   0       10.42       48.85     25.38 o 
  -7   5   0       10.48       24.32     11.53 o 
  -6   5   0      246.82      274.21     18.93 o 
  -5   5   0        5.83        5.44      7.15 o 
  -4   5   0      403.74      429.40     33.63 o 
  -3   5   0      386.12      394.24     17.75 o 
  -2   5   0       60.96       66.86      9.72 o 
  -1   5   0        4.39        1.37      2.58 o 
   0   5   0      723.77      691.57     16.44 o 
   1   5   0      234.73      217.02      7.79 o 
   2   5   0       47.78       39.43      2.51 o 
   3   5   0     2854.76     2775.30     28.20 o 
   4   5   0      364.25      382.21      7.41 o 
   5   5   0        0.33        1.40      1.43 o 
   6   5   0      165.19      144.97      6.50 o 
   7   5   0       67.50       85.63      7.94 o 
   8   5   0      322.06      325.71     12.73 o 
   9   5   0      121.27      124.42     10.85 o 
  10   5   0        7.75        5.58      6.99 o 
  11   5   0        7.82        3.11      7.11 o 
  -8   6   0       33.83       26.00     28.04 o 
  -7   6   0      172.85      115.28     98.66 o 
  -6   6   0       93.97      106.50     17.81 o 
  -5   6   0      129.17      191.16     25.39 o 
  -4   6   0        1.23        9.37     10.54 o 
  -3   6   0       82.08       99.40     11.88 o 
  -2   6   0      935.93      917.58     22.11 o 
  -1   6   0      503.53      540.23     14.33 o 
   0   6   0     3602.22     3851.34     54.82 o 
   1   6   0     1339.54     1283.19     22.78 o 
   2   6   0       72.14      101.38      3.96 o 
   3   6   0     4100.17     4147.17     67.18 o 
   4   6   0     1609.49     1548.19     15.44 o 
   5   6   0     1299.18     1267.77     17.06 o 
   6   6   0     1392.24     1348.37     20.69 o 
   7   6   0       67.56       69.73      4.77 o 
   8   6   0        2.36        1.47      3.87 o 
   9   6   0      305.02      330.23     16.41 o 
  10   6   0      186.41      183.11     24.23 o 
  11   6   0       57.22       39.17     14.01 o 
  -7   7   0       48.04       35.29     31.52 o 
  -6   7   0       54.90       61.14     14.79 o 
  -5   7   0       72.43       82.37     13.93 o 
  -4   7   0      105.45       87.48     15.45 o 
  -3   7   0        0.03        0.00      5.89 o 
  -2   7   0      243.48      261.15     15.63 o 
  -1   7   0      681.35      745.11     26.49 o 
   0   7   0      163.35      196.22     13.11 o 
   1   7   0      595.16      607.99     14.47 o 
   2   7   0       54.14       64.13      4.87 o 
   3   7   0       27.27       25.15      4.22 o 
   4   7   0        5.79        3.97      1.79 o 
   5   7   0     1324.16     1304.78     39.62 o 
   6   7   0      220.34      183.20      7.94 o 
   7   7   0       40.77       35.31      6.14 o 
   8   7   0      216.49      249.80     14.27 o 
   9   7   0      166.21      168.65     13.43 o 
  10   7   0       14.37       11.52      5.50 o 
  11   7   0       18.15       10.91      7.28 o 
  -7   8   0        5.06        1.91     11.44 o 
  -6   8   0       69.55       36.35     51.77 o 
  -5   8   0      104.64      146.14     29.51 o 
  -4   8   0      205.63      242.62     21.64 o 
  -3   8   0      159.96      193.25     15.27 o 
  -2   8   0        4.51        0.00      6.46 o 
  -1   8   0      247.86      259.64     13.07 o 
   0   8   0      315.28      338.36     12.75 o 
   1   8   0      713.63      748.30     16.64 o 
   2   8   0      712.06      716.35     13.80 o 
   3   8   0     1713.19     1861.38     34.36 o 
   4   8   0     1981.82     1969.29     23.82 o 
   5   8   0      347.47      341.81      7.17 o 
   6   8   0        1.55        2.47      1.61 o 
   7   8   0      144.55      150.34      6.90 o 
   8   8   0      506.56      579.05     17.37 o 
   9   8   0      135.68       92.77     27.27 o 
  10   8   0      297.65      326.60     36.06 o 
  11   8   0       30.48        8.82     11.83 o 
  -6   9   0       19.24        7.99      9.82 o 
  -5   9   0        9.44       13.67     14.00 o 
  -4   9   0       62.75       57.97     13.95 o 
  -3   9   0        0.29        0.00     10.81 o 
  -2   9   0      168.92      189.96     14.41 o 
  -1   9   0      122.13      126.55     12.78 o 
   0   9   0       64.41       58.10      9.33 o 
   1   9   0      251.73      268.21     16.28 o 
   2   9   0       85.16       73.34      5.87 o 
   3   9   0       46.00       44.54      5.38 o 
   4   9   0        2.90        3.00      3.35 o 
   5   9   0       19.91       15.53      2.62 o 
   6   9   0       84.92       86.27      4.50 o 
   7   9   0       21.88       15.45      3.36 o 
   8   9   0        1.96        0.00      3.08 o 
   9   9   0       12.47       15.14      4.20 o 
  10   9   0       40.29       16.19     11.45 o 
  11   9   0        3.23        3.09      9.14 o 
  -5  10   0        0.77        8.15      9.38 o 
  -4  10   0       97.69      103.21     17.70 o 
  -3  10   0      281.33      371.38     23.53 o 
  -2  10   0       86.75      109.23     15.31 o 
  -1  10   0      111.54      146.44     15.85 o 
   0  10   0        1.37        0.00      5.03 o 
   1  10   0       14.20       13.06      6.60 o 
   2  10   0      886.84      938.04     32.25 o 
   3  10   0      633.10      685.47     14.82 o 
   4  10   0       38.79       28.30     10.17 o 
   5  10   0       87.06       92.41      4.52 o 
   6  10   0      369.00      361.29      9.63 o 
   7  10   0       49.39       50.44      6.47 o 
   8  10   0      133.17      129.64     11.03 o 
   9  10   0      256.49      274.37     40.06 o 
  10  10   0       52.85       27.75     32.25 o 
  -4  11   0        0.05        0.00     11.11 o 
  -3  11   0       32.40       35.04     11.20 o 
  -2  11   0        0.66        0.00      5.12 o 
  -1  11   0       65.81       63.19     11.23 o 
   0  11   0        0.14        5.56      7.00 o 
   1  11   0       20.62       22.17      7.21 o 
   2  11   0        3.02        4.62      6.12 o 
   3  11   0      165.72      163.63     14.41 o 
   4  11   0       24.68       20.65      9.07 o 
   5  11   0        2.14        1.40      1.90 o 
   6  11   0       63.07       45.41      2.47 o 
   7  11   0       21.02       23.27     12.28 o 
   8  11   0       13.82       15.21     11.73 o 
   9  11   0       10.06       12.64     19.05 o 
  10  11   0        0.15        0.00      9.44 o 
  -2  12   0       20.92       19.40      9.46 o 
  -1  12   0       30.18       44.87     16.26 o 
   0  12   0       85.63       71.36     12.47 o 
   1  12   0      288.64      280.94     17.18 o 
   2  12   0       80.79       61.28     24.09 o 
   3  12   0       28.60       25.92      5.49 o 
   4  12   0       83.63       64.73     26.21 o 
   5  12   0       49.50       35.66     16.68 o 
   6  12   0       40.74       67.80     16.31 o 
   7  12   0      230.75      314.77     40.91 o 
   8  12   0      135.49      178.93     23.65 o 
   9  12   0        6.86        0.00      5.50 o 
  -1  13   0        8.06       11.81      8.41 o 
   0  13   0        0.10        1.43      5.35 o 
   1  13   0       22.14       11.25     10.51 o 
   2  13   0       16.02       11.93      5.74 o 
   3  13   0        7.83        9.73      5.13 o 
   4  13   0        1.37        0.00      3.02 o 
   5  13   0       25.20        9.58      7.74 o 
   6  13   0        0.27        0.37      6.60 o 
   7  13   0        0.43        4.21     10.08 o 
   8  13   0       10.23       22.17     22.35 o 
   1  14   0       14.31       14.06      7.87 o 
   2  14   0        9.18       11.30      6.70 o 
   3  14   0      170.03      146.39     63.25 o 
   4  14   0        6.53       13.74     22.17 o 
   5  14   0       34.00       39.21     26.94 o 
   6  14   0      126.29      176.90     26.21 o 
  -5 -14   1        4.25        9.89     21.07 o 
  -4 -14   1        0.24        3.66     17.59 o 
  -3 -14   1        7.83       13.56     23.08 o 
  -2 -14   1        3.05        4.17      7.96 o 
  -7 -13   1       70.67      113.99     22.18 o 
  -6 -13   1       72.65      108.86     21.63 o 
  -5 -13   1       67.65       89.07     20.16 o 
  -4 -13   1       10.27       16.67     21.62 o 
  -3 -13   1        5.07        3.03      3.70 o 
  -2 -13   1       52.76       55.97     10.73 o 
  -1 -13   1       36.72       35.70      8.63 o 
   0 -13   1       38.28       34.86      9.70 o 
  -9 -12   1       38.63       43.24     18.14 o 
  -8 -12   1       24.48       34.45     15.94 o 
  -7 -12   1       36.35       62.67     27.49 o 
  -6 -12   1        9.95       20.89     12.83 o 
  -5 -12   1        0.33        0.00      9.53 o 
  -4 -12   1       15.18        7.91      4.25 o 
  -3 -12   1       11.32       12.52      5.36 o 
  -2 -12   1       20.58       16.33      5.38 o 
  -1 -12   1       16.69       10.39      6.67 o 
   0 -12   1        0.21        0.00      4.74 o 
   1 -12   1       33.12       17.63     10.03 o 
   2 -12   1       16.72       10.06      9.79 o 
  -9 -11   1       12.78       19.60     23.27 o 
  -8 -11   1      376.18      440.39     32.31 o 
  -7 -11   1      280.92      309.55     26.61 o 
  -6 -11   1      248.37      298.87     36.88 o 
  -5 -11   1       93.86       99.72     17.41 o 
  -4 -11   1       10.41       12.59      4.76 o 
  -3 -11   1      226.57      208.39     26.76 o 
  -2 -11   1        1.55        6.01      4.28 o 
  -1 -11   1       87.35       67.26      9.91 o 
   0 -11   1      404.53      403.64     20.40 o 
   1 -11   1       45.72       50.28     11.29 o 
   2 -11   1       95.45       80.14     14.64 o 
   3 -11   1       50.32       48.82     14.24 o 
   4 -11   1        1.20       10.74     11.23 o 
 -10 -10   1        0.05        0.00      7.07 o 
  -9 -10   1       92.77       75.84     53.80 o 
  -8 -10   1        9.79       16.67     18.50 o 
  -7 -10   1      126.09      117.34     18.15 o 
  -6 -10   1       22.48       17.22     10.63 o 
  -5 -10   1       22.60       18.32     15.94 o 
  -4 -10   1       95.37       82.77     10.82 o 
  -3 -10   1       57.26       43.41      8.03 o 
  -2 -10   1       13.07       11.22      4.93 o 
  -1 -10   1        2.95        0.00      3.61 o 
   0 -10   1       35.40       40.91      9.29 o 
   1 -10   1        0.08        5.72      5.77 o 
   2 -10   1        0.14        0.67      4.58 o 
   3 -10   1       87.23       74.97     14.82 o 
   4 -10   1       12.59       15.06     11.54 o 
   5 -10   1        1.15        0.00     11.79 o 
 -10  -9   1       75.58       15.37      9.07 o 
  -9  -9   1      505.10      629.59     59.71 o 
  -8  -9   1      166.63      121.69     12.04 o 
  -7  -9   1      113.35       98.90     11.34 o 
  -6  -9   1      337.71      390.71     33.78 o 
  -5  -9   1        1.76        2.20      5.86 o 
  -4  -9   1      251.89      261.59     10.76 o 
  -3  -9   1     1670.44     1748.43     32.68 o 
  -2  -9   1      608.79      630.53     23.43 o 
  -1  -9   1      450.97      460.74     15.78 o 
   0  -9   1       64.00       65.11      7.61 o 
   1  -9   1        7.97       10.28      7.35 o 
   2  -9   1      403.88      435.80     22.76 o 
   3  -9   1      252.23      329.47     24.93 o 
   4  -9   1      179.04      257.98     29.25 o 
   5  -9   1       55.49       50.51     36.84 o 
   6  -9   1        2.86        0.00      7.38 o 
 -11  -8   1        3.17        0.12      3.79 o 
 -10  -8   1       23.93        3.91      7.17 o 
  -9  -8   1       10.47       14.11      7.82 o 
  -8  -8   1        7.51        4.45      3.51 o 
  -7  -8   1      207.78      182.47     10.05 o 
  -6  -8   1      141.63      123.43      4.14 o 
  -5  -8   1      620.41      586.00     18.77 o 
  -4  -8   1      422.00      408.82     20.74 o 
  -3  -8   1       29.34       27.39      4.65 o 
  -2  -8   1        0.06        0.89      2.31 o 
  -1  -8   1       34.43       36.69      5.44 o 
   0  -8   1        1.11        9.12      8.06 o 
   1  -8   1      132.98      134.80     25.12 o 
   2  -8   1        0.02        9.55      7.62 o 
   3  -8   1       99.92       81.95     13.41 o 
   4  -8   1        0.46        3.05      8.19 o 
   5  -8   1       11.32       10.48      9.42 o 
   6  -8   1        1.77        1.30      9.41 o 
 -11  -7   1       77.08       24.55      7.93 o 
 -10  -7   1       40.33       17.60      5.58 o 
  -9  -7   1      268.23      238.60     17.62 o 
  -8  -7   1      941.89     1036.91     26.89 o 
  -7  -7   1       19.91       13.30      4.91 o 
  -6  -7   1        5.56        5.76      2.39 o 
  -5  -7   1       77.16       76.33      2.94 o 
  -4  -7   1      408.42      337.59      8.39 o 
  -3  -7   1      378.32      353.51      9.83 o 
  -2  -7   1     3547.12     3794.65     58.23 o 
  -1  -7   1     1863.73     1883.88     30.20 o 
   0  -7   1       15.99       13.50      3.99 o 
   1  -7   1     1267.33     1371.61     34.90 o 
   2  -7   1      110.00      106.47      9.68 o 
   3  -7   1       61.68       60.44     11.40 o 
   4  -7   1      612.04      719.29     38.23 o 
   5  -7   1      132.42      121.97     18.08 o 
   6  -7   1      130.02      152.68     29.40 o 
   7  -7   1       17.13        8.19     10.48 o 
 -11  -6   1       14.59        8.53      7.95 o 
 -10  -6   1      114.65       83.56     12.35 o 
  -9  -6   1       69.75       48.39      8.32 o 
  -8  -6   1       98.49       85.52      6.79 o 
  -7  -6   1        5.80        5.14      2.63 o 
  -6  -6   1      775.14      731.45     14.43 o 
  -5  -6   1      243.72      204.43      6.32 o 
  -4  -6   1      291.71      260.80      4.40 o 
  -3  -6   1     1570.48     1533.57     14.59 o 
  -2  -6   1       92.90       79.70      4.01 o 
  -1  -6   1      342.37      357.55      8.57 o 
   0  -6   1      438.89      399.02     11.67 o 
   1  -6   1       12.35       11.56      5.14 o 
   2  -6   1       97.41      103.33      8.75 o 
   3  -6   1      356.20      386.07     16.34 o 
   4  -6   1       15.26       28.33      8.48 o 
   5  -6   1       53.80       56.30     11.66 o 
   6  -6   1        0.46        1.18      8.26 o 
   7  -6   1       61.51       31.75     32.90 o 
   8  -6   1       11.41        7.30     16.66 o 
 -11  -5   1        6.61        0.00      5.27 o 
 -10  -5   1      446.85      440.08     37.19 o 
  -9  -5   1      153.14      141.51      9.63 o 
  -8  -5   1        9.34        3.44      4.37 o 
  -7  -5   1      109.08      139.08      8.34 o 
  -6  -5   1      798.60      745.39     11.49 o 
  -5  -5   1      152.57       88.48      3.79 o 
  -4  -5   1      224.88      219.62      4.98 o 
  -3  -5   1     3601.51     3460.21     45.09 o 
  -2  -5   1     2797.25     2509.95     23.96 o 
  -1  -5   1      184.03      179.12      6.35 o 
   0  -5   1     3951.47     3722.75     53.75 o 
   1  -5   1     6754.43     7149.88    104.52 o 
   2  -5   1        7.47        0.00      2.90 o 
   3  -5   1     2523.34     2526.78     50.55 o 
   4  -5   1     1302.18     1609.70     37.47 o 
   5  -5   1        4.63        6.30      6.46 o 
   6  -5   1      228.80      306.74     30.17 o 
   7  -5   1       39.17       61.02     16.37 o 
   8  -5   1       31.76       12.30     13.72 o 
   9  -5   1       28.57       44.41     17.01 o 
 -11  -4   1        8.84       10.26      9.13 o 
 -10  -4   1       95.99       98.58     10.49 o 
  -9  -4   1        0.09        6.66      5.68 o 
  -8  -4   1       10.01        9.44      5.82 o 
  -7  -4   1      119.63      101.64      7.90 o 
  -6  -4   1       62.96       63.04      4.28 o 
  -5  -4   1        5.10        3.97      2.01 o 
  -4  -4   1     2229.84     2052.28     19.04 o 
  -3  -4   1      756.05      714.79      8.38 o 
  -2  -4   1       69.41       71.92      2.52 o 
  -1  -4   1      305.66      261.63      5.06 o 
   0  -4   1      623.94      643.08     13.38 o 
   1  -4   1      533.31      439.30     11.43 o 
   2  -4   1     1544.75     1583.44     29.01 o 
   3  -4   1     1276.73     1208.89     24.58 o 
   4  -4   1      123.42      145.33     10.73 o 
   5  -4   1       10.26       14.63      8.07 o 
   6  -4   1       54.98       68.65     14.59 o 
   7  -4   1       16.60       33.92     11.37 o 
   8  -4   1        7.25        4.74     13.48 o 
   9  -4   1        8.53       21.02     18.23 o 
 -11  -3   1      101.07      106.86     19.32 o 
 -10  -3   1        4.68        8.64      6.09 o 
  -9  -3   1       57.97       59.35     10.99 o 
  -8  -3   1      399.43      417.99     15.79 o 
  -7  -3   1       20.91       32.00      4.87 o 
  -6  -3   1        3.73        2.19      2.84 o 
  -5  -3   1      833.29      788.46     18.66 o 
  -4  -3   1     4629.96     4504.90     75.97 o 
  -3  -3   1    12825.97    12970.09    116.12 o 
  -2  -3   1     1858.78     1519.45     13.26 o 
  -1  -3   1     7183.05     6649.43     69.88 o 
   0  -3   1    13922.40    13942.73    175.80 o 
   1  -3   1     6850.20     6246.90     81.73 o 
   2  -3   1    11889.96    12213.81    175.48 o 
   3  -3   1     3896.73     3923.34     62.34 o 
   4  -3   1        5.74        7.83      7.35 o 
   5  -3   1      723.27      831.15     23.90 o 
   6  -3   1       79.18       97.61     14.44 o 
   7  -3   1       66.66       66.85     14.36 o 
   8  -3   1      162.21      105.05     88.94 o 
   9  -3   1        0.40        3.83      8.67 o 
  10  -3   1       40.82       35.32     39.31 o 
 -11  -2   1        4.41        6.27      8.23 o 
 -10  -2   1        0.05        3.61      6.50 o 
  -9  -2   1        1.37        2.61      5.07 o 
  -8  -2   1        2.99        2.15      4.46 o 
  -7  -2   1       14.12       16.90      6.49 o 
  -6  -2   1      103.70      108.35      6.06 o 
  -5  -2   1       32.84       28.10      4.59 o 
  -4  -2   1      138.80      117.33      4.50 o 
  -3  -2   1     3240.45     3045.65     85.39 o 
  -2  -2   1     8392.14     7885.89     62.57 o 
  -1  -2   1        7.27        5.76      0.70 o 
   0  -2   1     1896.83     1500.40     15.78 o 
   1  -2   1    15857.85    17479.17    288.22 o 
   2  -2   1    10078.02    11390.68    154.13 o 
   3  -2   1       59.16       40.26      7.33 o 
   4  -2   1      472.54      479.63     15.78 o 
   5  -2   1      144.17      152.92     10.54 o 
   6  -2   1      376.90      432.85     20.70 o 
   7  -2   1       22.22       19.88      8.61 o 
   8  -2   1        4.19        0.68      5.58 o 
   9  -2   1        0.82        5.29      8.80 o 
  10  -2   1        2.37        5.18      9.99 o 
 -11  -1   1        7.25       18.00     10.44 o 
 -10  -1   1       26.98       44.80     12.12 o 
  -9  -1   1      622.31      760.83     34.31 o 
  -8  -1   1      183.80      210.85     13.11 o 
  -7  -1   1       11.79       16.65      6.68 o 
  -6  -1   1      781.99      767.94     19.30 o 
  -5  -1   1     1096.13     1070.40     22.82 o 
  -4  -1   1      110.63       96.74      5.35 o 
  -3  -1   1     4957.01     4539.76     49.36 o 
  -2  -1   1     8290.80     7770.51     63.52 o 
  -1  -1   1    12926.08    13610.09    608.31 o 
   1  -1   1    11528.87    12367.76    146.64 o 
   2  -1   1     2716.58     2126.91     29.21 o 
   3  -1   1        4.44        9.06      3.23 o 
   4  -1   1     2096.99     1984.00     32.20 o 
   5  -1   1      568.18      488.03     17.91 o 
   6  -1   1      388.22      404.24     16.40 o 
   7  -1   1      644.37      741.81     29.43 o 
   8  -1   1       32.74       26.70      9.89 o 
   9  -1   1        0.57        1.77      8.45 o 
  10  -1   1       95.52      106.91     73.78 o 
 -11   0   1        2.10        9.34      8.27 o 
 -10   0   1        0.32        1.46      7.38 o 
  -9   0   1        3.32        7.50      6.59 o 
  -8   0   1       31.93       35.86      9.22 o 
  -7   0   1      350.78      383.44     19.11 o 
  -6   0   1       23.40       33.60      6.73 o 
  -5   0   1     1330.58     1341.32     31.72 o 
  -4   0   1      534.36      587.17     17.08 o 
  -3   0   1      948.44      708.31     14.03 o 
  -2   0   1    36859.36    51354.16    990.36 o 
   2   0   1    16472.78    18869.91    248.18 o 
   3   0   1      310.14      277.47      7.54 o 
   4   0   1       98.86       92.20      6.75 o 
   5   0   1       14.23       14.69      5.52 o 
   6   0   1      390.24      438.78     19.01 o 
   7   0   1      108.44      138.18     13.56 o 
   8   0   1        4.93        3.68      7.17 o 
   9   0   1        3.25        0.00      6.86 o 
  10   0   1       15.56        9.80      8.77 o 
  11   0   1        7.73        9.96      9.71 o 
 -10   1   1       77.52      112.65     39.07 o 
  -9   1   1       59.70       32.24     26.00 o 
  -8   1   1        2.00        2.56      6.25 o 
  -7   1   1     1053.05     1177.31     33.33 o 
  -6   1   1      473.10      536.95     26.45 o 
  -5   1   1     1408.34     1410.36     27.99 o 
  -4   1   1      101.80       43.79      5.43 o 
  -3   1   1       36.86       47.14      4.85 o 
  -2   1   1       96.28      141.22      8.17 o 
  -1   1   1      171.87      186.86      4.87 o 
   2   1   1      230.00      233.57      4.23 o 
   3   1   1      177.79      130.47      5.58 o 
   4   1   1     1368.75     1167.04     19.98 o 
   5   1   1      147.43      115.83     10.00 o 
   6   1   1     2579.01     2724.12     61.81 o 
   7   1   1      407.60      431.06     19.91 o 
   8   1   1       41.65       53.70      7.99 o 
   9   1   1      278.80      369.69     18.71 o 
  10   1   1       36.77       18.49     12.01 o 
  11   1   1       36.58       44.17     19.05 o 
 -10   2   1        0.56       10.59     10.10 o 
  -9   2   1        1.51        0.00      8.83 o 
  -8   2   1        2.28        0.86      8.28 o 
  -7   2   1        0.00        0.00      5.37 o 
  -6   2   1      226.17      255.56     15.08 o 
  -5   2   1      557.28      597.11     21.89 o 
  -4   2   1      233.71      223.30     12.21 o 
  -3   2   1      894.02      830.90     18.83 o 
  -2   2   1      252.20      225.12      9.44 o 
  -1   2   1     4278.49     4072.14     49.25 o 
   0   2   1        3.32        3.50      1.55 o 
   1   2   1      262.02      202.65     11.47 o 
   2   2   1      140.40      110.88      2.50 o 
   3   2   1     5777.31     4984.84     48.17 o 
   4   2   1      325.33      322.22      6.15 o 
   5   2   1      434.37      377.54     20.79 o 
   6   2   1      720.72      684.41     34.63 o 
   7   2   1       12.06       21.35      7.61 o 
   8   2   1      134.75      161.19     12.71 o 
   9   2   1       67.32       61.19      8.94 o 
  10   2   1      198.92      248.25     19.49 o 
  11   2   1       24.88       22.32     10.59 o 
 -10   3   1       24.29       32.34     27.48 o 
  -9   3   1       16.64        5.16      9.64 o 
  -8   3   1      287.18      448.09     30.73 o 
  -7   3   1       28.95       30.49     12.07 o 
  -6   3   1       11.41       10.33      8.17 o 
  -5   3   1     1189.47     1200.15     29.70 o 
  -4   3   1      242.15      252.21     14.39 o 
  -3   3   1      561.85      620.65     31.80 o 
  -2   3   1     8494.72     8856.24    123.55 o 
  -1   3   1      178.71      197.87      8.53 o 
   0   3   1     3781.27     3423.23     42.73 o 
   1   3   1      153.85      143.92      5.52 o 
   2   3   1     2079.03     1780.18     16.53 o 
   3   3   1      577.94      503.84      7.01 o 
   4   3   1     5975.62     5846.24     54.21 o 
   5   3   1     7392.42     7695.13     89.98 o 
   6   3   1      165.04      187.02      7.56 o 
   7   3   1      272.10      279.29     10.97 o 
   8   3   1      670.41      681.97     19.56 o 
   9   3   1        3.20        0.00      6.27 o 
  10   3   1       59.32       92.39     10.99 o 
  11   3   1      184.90      220.27     17.81 o 
  -9   4   1       29.85       19.47     16.49 o 
  -8   4   1        0.63        4.10     13.19 o 
  -7   4   1       14.01       15.86      9.70 o 
  -6   4   1        5.51       15.46      8.30 o 
  -5   4   1        3.85        4.42      5.66 o 
  -4   4   1      103.04      113.19     12.68 o 
  -3   4   1      349.54      398.62     23.35 o 
  -2   4   1      319.23      294.86     15.39 o 
  -1   4   1      561.95      492.55     11.49 o 
   0   4   1     1095.23      973.45     17.19 o 
   1   4   1       99.06       75.79      5.77 o 
   2   4   1        4.22        3.01      1.54 o 
   3   4   1     1381.99     1210.07     13.21 o 
   4   4   1        0.30        1.16      1.18 o 
   5   4   1       57.18       88.02      3.74 o 
   6   4   1      486.40      490.32      9.72 o 
   7   4   1       66.56       70.23      7.29 o 
   8   4   1        1.78        0.13      2.48 o 
   9   4   1       98.41      111.62     11.00 o 
  10   4   1        5.85        9.42      7.10 o 
  11   4   1        3.30       12.30      8.26 o 
  -9   5   1       55.89       87.10     67.07 o 
  -8   5   1       71.35       44.98     51.50 o 
  -7   5   1       10.05       24.04     13.18 o 
  -6   5   1      268.79      363.52     27.62 o 
  -5   5   1       15.17       14.62      8.97 o 
  -4   5   1       51.71       43.23     14.01 o 
  -3   5   1     1712.40     1880.74     41.35 o 
  -2   5   1      375.02      395.57     15.47 o 
  -1   5   1     1504.26     1618.87     26.72 o 
   0   5   1     3969.83     3890.84     55.02 o 
   1   5   1      286.66      232.65      6.31 o 
   2   5   1     2281.45     2023.93     22.01 o 
   3   5   1     1328.93     1166.69     13.04 o 
   4   5   1     1912.05     1909.48     21.65 o 
   5   5   1     2045.20     1928.10     19.21 o 
   6   5   1     2603.50     2645.04     29.30 o 
   7   5   1      544.64      621.24     15.43 o 
   8   5   1        7.32        4.80      3.53 o 
   9   5   1      200.87      222.64     14.61 o 
  10   5   1      168.71      198.04     16.00 o 
  11   5   1       96.34       83.61     16.46 o 
  -8   6   1        4.51        0.00     12.77 o 
  -7   6   1       71.86       55.15     48.94 o 
  -6   6   1       13.62        8.05      8.63 o 
  -5   6   1        0.96        6.42      9.14 o 
  -4   6   1      293.44      298.68     20.68 o 
  -3   6   1        0.19        0.58      3.68 o 
  -2   6   1     1361.93     1561.19     32.14 o 
  -1   6   1       45.05       41.16      6.96 o 
   0   6   1       81.35       66.65      6.85 o 
   1   6   1      740.03      720.91     17.17 o 
   2   6   1      609.85      570.10     10.13 o 
   3   6   1      198.61      190.02      5.77 o 
   4   6   1      221.65      196.29      4.67 o 
   5   6   1     1440.14     1375.92     18.62 o 
   6   6   1       78.77       94.63      7.59 o 
   7   6   1      109.81      102.55      6.00 o 
   8   6   1       64.70       68.10      7.95 o 
   9   6   1        2.62        0.09      4.30 o 
  10   6   1       17.66       10.99      6.67 o 
  11   6   1        5.77        7.94      6.59 o 
  -7   7   1       46.31       35.14     48.56 o 
  -6   7   1      247.89      380.00     29.69 o 
  -5   7   1       30.13       60.93     20.06 o 
  -4   7   1       94.04      112.02     15.29 o 
  -3   7   1       92.55      108.61     11.82 o 
  -2   7   1      507.94      577.41     28.14 o 
  -1   7   1      995.44     1089.16     24.86 o 
   0   7   1      439.50      484.26     15.37 o 
   1   7   1     1136.21     1163.66     25.62 o 
   2   7   1      528.19      477.28     13.67 o 
   3   7   1       45.98       53.92      5.50 o 
   4   7   1     2852.33     2695.87     31.75 o 
   5   7   1     1195.90     1227.10     16.40 o 
   6   7   1       10.89       16.01      4.29 o 
   7   7   1      532.53      499.49     13.22 o 
   8   7   1       34.92       27.46     10.76 o 
   9   7   1      187.54      215.85     13.84 o 
  10   7   1       41.68       32.31      7.94 o 
  11   7   1       95.18       59.60     20.05 o 
  -7   8   1        2.86        0.00      9.37 o 
  -6   8   1       52.01       49.74     41.87 o 
  -5   8   1        1.66        0.00      8.84 o 
  -4   8   1       65.09       68.89     13.18 o 
  -3   8   1      293.99      389.19     29.50 o 
  -2   8   1      176.24      193.55     18.34 o 
  -1   8   1        1.18        3.14      7.22 o 
   0   8   1      153.72      155.02     11.73 o 
   1   8   1      784.20      798.44     23.75 o 
   2   8   1      117.62      114.91      8.53 o 
   3   8   1      216.83      205.43      7.30 o 
   4   8   1       13.75       18.84      5.60 o 
   5   8   1      368.92      358.92      7.92 o 
   6   8   1       89.07       90.88      5.62 o 
   7   8   1      587.23      564.76     15.89 o 
   8   8   1      108.79       93.06     11.27 o 
   9   8   1       43.54       37.88      8.22 o 
  10   8   1        5.80       14.63      8.63 o 
  11   8   1        6.70        0.30      4.78 o 
  -6   9   1        9.10        7.53     16.86 o 
  -5   9   1       56.83       23.31     34.36 o 
  -4   9   1      213.74      285.55     26.27 o 
  -3   9   1       78.50       89.45     16.47 o 
  -2   9   1      246.17      348.50     21.30 o 
  -1   9   1        8.39       12.73      6.70 o 
   0   9   1      106.16      111.20     14.85 o 
   1   9   1     1099.63     1079.17     27.29 o 
   2   9   1      201.62      196.26     10.11 o 
   3   9   1     1656.78     1805.83     39.20 o 
   4   9   1     1007.78     1013.70     21.94 o 
   5   9   1       86.16       88.29      4.23 o 
   6   9   1      107.24      121.54      6.57 o 
   7   9   1      185.00      212.09      8.01 o 
   8   9   1       48.89       45.86      6.09 o 
   9   9   1      174.74      198.99     12.37 o 
  10   9   1       92.32       72.50     17.39 o 
  11   9   1        2.30        1.39      8.61 o 
  -5  10   1        1.85        6.58     13.25 o 
  -4  10   1       15.85       15.63     11.01 o 
  -3  10   1        4.79       10.24      9.93 o 
  -2  10   1       28.76       35.05     12.46 o 
  -1  10   1       45.15       36.43     14.29 o 
   0  10   1       15.71       18.14      6.96 o 
   1  10   1      173.83      156.67     10.55 o 
   2  10   1        0.61        0.00      4.76 o 
   3  10   1      217.42      221.56      8.17 o 
   4  10   1      215.81      211.51     19.08 o 
   5  10   1      112.58      107.91      5.18 o 
   6  10   1       11.44       10.28      2.64 o 
   7  10   1      519.92      568.67     22.43 o 
   8  10   1       25.16       17.52      4.65 o 
   9  10   1       29.99       39.11      7.87 o 
  10  10   1        0.09        0.00      2.64 o 
  -4  11   1        1.42        3.84     11.08 o 
  -3  11   1       81.78      110.63     21.39 o 
  -2  11   1       66.20       98.68     16.67 o 
  -1  11   1       19.99       25.59      9.33 o 
   0  11   1      281.43      321.51     20.94 o 
   1  11   1      271.18      267.75     16.93 o 
   2  11   1       83.47       92.10     10.07 o 
   3  11   1      375.01      436.64     29.25 o 
   4  11   1      119.52      130.32     12.67 o 
   5  11   1      188.69      223.22      7.61 o 
   6  11   1      375.61      396.85     16.46 o 
   7  11   1      185.99      198.59      8.70 o 
   8  11   1      214.11      234.74     22.71 o 
   9  11   1        1.34        0.18      2.36 o 
  10  11   1        2.81        3.87     11.73 o 
  -3  12   1        3.58        1.39      6.27 o 
  -2  12   1        0.02        0.00      6.88 o 
  -1  12   1       10.56        9.80      7.38 o 
   0  12   1        0.89        6.16      7.66 o 
   1  12   1        6.47        4.44      6.54 o 
   2  12   1       13.29       12.01      7.04 o 
   3  12   1       75.26       59.64      7.85 o 
   4  12   1       11.01        9.97      6.55 o 
   5  12   1       55.05       35.36      6.35 o 
   6  12   1       89.57       90.91      5.10 o 
   7  12   1        0.22        1.67      2.20 o 
   8  12   1        0.08        3.66      8.98 o 
   9  12   1       58.52       56.81     17.41 o 
  -1  13   1       14.48       12.19     13.47 o 
   0  13   1       96.96       80.39     14.79 o 
   1  13   1       34.63       24.36     13.12 o 
   2  13   1      136.17      174.31     30.76 o 
   3  13   1       67.51       67.47     22.67 o 
   4  13   1       24.85       27.13     14.29 o 
   5  13   1      132.99      116.17     11.42 o 
   6  13   1      135.26       93.17     36.21 o 
   7  13   1      171.96      257.08     26.41 o 
   8  13   1       15.11        0.73     11.54 o 
   1  14   1        6.80        6.61      8.43 o 
   2  14   1        0.53        1.80      6.90 o 
   3  14   1        8.20        1.37      5.56 o 
   4  14   1        0.02        6.63      6.23 o 
   5  14   1        3.68        0.00     12.28 o 
   6  14   1        3.56        3.66     10.08 o 
   7  14   1       18.22       10.44     12.46 o 
  -7 -13   2        8.72       17.04     14.84 o 
  -6 -13   2       32.88       51.67     18.51 o 
  -5 -13   2        0.00        4.40     10.99 o 
  -2 -13   2       12.76       13.23      6.60 o 
  -1 -13   2        5.03        0.00      4.93 o 
   0 -13   2        8.37        0.00      6.98 o 
  -8 -12   2       29.97       33.71     16.49 o 
  -7 -12   2      188.59      281.68     43.83 o 
  -6 -12   2      181.19      242.43     26.22 o 
  -5 -12   2       69.22       81.74     19.06 o 
  -4 -12   2       88.57      138.39     33.54 o 
  -3 -12   2        3.19        3.83      3.09 o 
  -2 -12   2        9.45        5.43      4.12 o 
  -1 -12   2      266.04      224.91     19.44 o 
   0 -12   2      154.64      117.13     14.41 o 
   1 -12   2       78.82       62.25     13.56 o 
   2 -12   2       33.88       34.02     12.68 o 
  -9 -11   2        1.34        4.58     11.54 o 
  -8 -11   2       14.86       28.40     15.02 o 
  -7 -11   2       56.67       63.78     17.41 o 
  -6 -11   2        6.00       18.69     19.24 o 
  -5 -11   2       15.13       20.34     12.09 o 
  -4 -11   2      112.74      113.85     18.88 o 
  -3 -11   2      173.18      124.81     18.35 o 
  -2 -11   2        4.15        6.59      4.10 o 
  -1 -11   2      225.04      164.49     11.88 o 
   0 -11   2      152.34       97.50     10.28 o 
   1 -11   2        4.79        3.12      5.86 o 
   2 -11   2        0.01        3.56      9.41 o 
   3 -11   2        0.36        2.86      6.53 o 
 -10 -10   2       14.96       11.77     15.96 o 
  -9 -10   2       52.39       46.09     37.57 o 
  -8 -10   2      116.86      148.49     33.18 o 
  -7 -10   2      214.12      223.05     23.11 o 
  -6 -10   2      746.52      794.74     37.72 o 
  -5 -10   2      106.78      125.58     27.13 o 
  -4 -10   2       35.05       26.02     11.54 o 
  -3 -10   2      293.34      236.18     29.10 o 
  -2 -10   2      238.67      233.67     28.35 o 
  -1 -10   2       11.28        8.58      5.06 o 
   0 -10   2      328.85      299.91     19.50 o 
   1 -10   2      561.77      582.20     24.17 o 
   2 -10   2       34.65       31.24      8.61 o 
   3 -10   2      169.36      182.67     24.68 o 
   4 -10   2       69.26       96.25     15.16 o 
 -10  -9   2       12.69        0.00     11.39 o 
  -9  -9   2       54.78       25.38     16.21 o 
  -8  -9   2        6.62        1.78      7.49 o 
  -7  -9   2        0.91        2.93      7.51 o 
  -6  -9   2        2.79        8.24     13.56 o 
  -5  -9   2        1.51        0.00      6.23 o 
  -4  -9   2      143.73      150.01     16.50 o 
  -3  -9   2       10.42        5.88      4.62 o 
  -2  -9   2       20.07       18.30      4.42 o 
  -1  -9   2       90.08       71.92      9.34 o 
   0  -9   2       54.24       58.18     11.14 o 
   1  -9   2      142.32      138.97     16.79 o 
   2  -9   2       26.40       18.55      9.34 o 
   3  -9   2        1.51        4.03      7.21 o 
   4  -9   2       31.91       41.46     17.29 o 
   5  -9   2        3.23        4.58      8.76 o 
 -10  -8   2      111.33       29.13     15.76 o 
  -9  -8   2      158.72      118.00     22.62 o 
  -8  -8   2      621.49      664.41     29.15 o 
  -7  -8   2      558.17      593.97     25.91 o 
  -6  -8   2        9.50        6.85      5.71 o 
  -5  -8   2        2.82        2.02      8.98 o 
  -4  -8   2      227.68      214.16     24.41 o 
  -3  -8   2     1521.07     1441.02    102.75 o 
  -2  -8   2     1117.63     1174.28     35.13 o 
  -1  -8   2      371.07      339.87     10.92 o 
   0  -8   2      441.62      480.56     14.10 o 
   1  -8   2        7.02        5.76      4.53 o 
   2  -8   2      157.28      176.85     15.41 o 
   3  -8   2      872.65     1072.55     33.42 o 
   4  -8   2      339.74      419.15     27.98 o 
   5  -8   2      130.11      186.10     19.60 o 
   6  -8   2       33.30       27.06     27.03 o 
 -11  -7   2       11.39        5.76      5.05 o 
 -10  -7   2        2.13        1.39      4.17 o 
  -9  -7   2        0.74        1.57      3.35 o 
  -8  -7   2       20.98       26.85      8.01 o 
  -7  -7   2       27.70       17.67      4.57 o 
  -6  -7   2       28.57       19.35      2.56 o 
  -5  -7   2        0.03        2.69      6.69 o 
  -4  -7   2      373.91      395.26     19.11 o 
  -3  -7   2      320.12      313.75     17.08 o 
  -2  -7   2      113.20      109.41      4.65 o 
  -1  -7   2      228.27      202.82      7.84 o 
   0  -7   2     1236.48     1274.30     23.31 o 
   1  -7   2       93.07      102.02      7.93 o 
   2  -7   2       14.11       18.17      9.59 o 
   3  -7   2        3.66       12.93      6.64 o 
   4  -7   2       65.53       69.24     11.66 o 
   5  -7   2      261.97      353.26     27.09 o 
   6  -7   2        0.33        7.42      9.33 o 
   7  -7   2       19.52       15.78     18.80 o 
 -11  -6   2      122.79       39.07     13.73 o 
 -10  -6   2        6.52        0.00      4.24 o 
  -9  -6   2      234.66      212.83     13.50 o 
  -8  -6   2      675.88      584.42     51.68 o 
  -7  -6   2       23.17       16.18      2.68 o 
  -6  -6   2      620.96      643.66     15.04 o 
  -5  -6   2     1598.73     1515.20     36.33 o 
  -4  -6   2      381.01      365.89     12.41 o 
  -3  -6   2      192.83      146.28     11.38 o 
  -2  -6   2     2720.08     2733.32     28.73 o 
  -1  -6   2     2675.83     2654.66     60.03 o 
   0  -6   2      738.72      602.70     14.08 o 
   1  -6   2      467.91      471.99     12.81 o 
   2  -6   2     1359.94     1463.89     37.82 o 
   3  -6   2      561.50      645.60     24.01 o 
   4  -6   2      375.37      429.84     19.53 o 
   5  -6   2      346.58      449.47     32.33 o 
   6  -6   2       47.89       63.99     15.69 o 
   7  -6   2       56.42       55.35     44.90 o 
   8  -6   2       37.82       27.66     30.60 o 
 -11  -5   2        9.62        4.58      6.70 o 
 -10  -5   2        7.94        2.53      4.50 o 
  -9  -5   2       10.31        7.49      6.15 o 
  -8  -5   2       15.53       14.79      5.18 o 
  -7  -5   2        7.95       10.29      3.12 o 
  -6  -5   2       33.59       29.26      3.01 o 
  -5  -5   2      548.39      552.63      7.93 o 
  -4  -5   2       70.49       58.89      6.00 o 
  -3  -5   2        0.66        6.78      4.58 o 
  -2  -5   2       40.02       51.43      2.57 o 
  -1  -5   2      711.22      697.71     11.73 o 
   0  -5   2        5.95        7.44      2.85 o 
   1  -5   2      542.46      517.67     11.95 o 
   2  -5   2        6.77       10.97      6.60 o 
   3  -5   2       35.02       41.44      8.21 o 
   4  -5   2      323.09      341.56     18.71 o 
   5  -5   2       17.38        6.54     10.43 o 
   6  -5   2        5.62        3.67      6.86 o 
   7  -5   2        2.13        4.19      9.79 o 
   8  -5   2        4.37        0.00      8.62 o 
 -11  -4   2        6.25        6.65      6.62 o 
 -10  -4   2      144.56       93.57     28.33 o 
  -9  -4   2      396.19      429.07     22.12 o 
  -8  -4   2       40.49       41.36      5.92 o 
  -7  -4   2      556.69      579.92     13.90 o 
  -6  -4   2     1769.36     1728.63     21.67 o 
  -5  -4   2       11.02        7.87      1.71 o 
  -4  -4   2     8366.86     8369.42     77.33 o 
  -3  -4   2     2658.20     2223.08     32.05 o 
  -2  -4   2      274.26      341.24     12.13 o 
  -1  -4   2     2421.04     2088.97     44.82 o 
   0  -4   2       72.19      103.84      4.44 o 
   1  -4   2      383.56      351.79      8.45 o 
   2  -4   2      982.36      949.83     23.66 o 
   3  -4   2     1067.17     1112.34     30.34 o 
   4  -4   2     2521.28     2624.80     53.25 o 
   5  -4   2      155.15      179.64     19.72 o 
   6  -4   2      260.42      294.41     17.92 o 
   7  -4   2      184.27      191.60     27.31 o 
   8  -4   2        0.85        0.00      8.35 o 
   9  -4   2      109.52      161.25     29.97 o 
 -11  -3   2       11.42       17.86      8.89 o 
 -10  -3   2       11.85       18.54      7.58 o 
  -9  -3   2       18.50       27.52     10.77 o 
  -8  -3   2       53.36       46.67      7.22 o 
  -7  -3   2      225.57      198.07     11.00 o 
  -6  -3   2       11.73       10.02      4.18 o 
  -5  -3   2      134.12       94.75      4.29 o 
  -4  -3   2      186.50      172.81      4.47 o 
  -3  -3   2     2930.94     2670.06     22.22 o 
  -2  -3   2      306.51      262.33     18.77 o 
  -1  -3   2       82.95       73.81      3.23 o 
   0  -3   2     1813.26     1690.96     20.31 o 
   1  -3   2      726.44      629.08     10.84 o 
   2  -3   2      771.20      851.51     15.58 o 
   3  -3   2      123.25       80.01      9.81 o 
   4  -3   2      549.39      497.86     18.31 o 
   5  -3   2      149.72      114.36     10.71 o 
   6  -3   2        0.01        0.00      6.24 o 
   7  -3   2      230.33      258.61     22.15 o 
   8  -3   2        1.09        6.90      8.56 o 
   9  -3   2        2.57        0.00      9.73 o 
 -11  -2   2       24.96       31.79     12.96 o 
 -10  -2   2      101.44      115.83     12.15 o 
  -9  -2   2       75.40       72.21     14.53 o 
  -8  -2   2      646.76      763.23     30.07 o 
  -7  -2   2      428.61      494.60     20.98 o 
  -6  -2   2       93.33      113.29      6.84 o 
  -5  -2   2     1932.77     1796.46     25.52 o 
  -4  -2   2     4730.08     4391.06     41.85 o 
  -3  -2   2     1941.43     1727.10     15.61 o 
  -2  -2   2    11857.50    12031.18    101.45 o 
  -1  -2   2     6391.42     6086.20     88.59 o 
   0  -2   2    30146.20    34927.72   1211.33 o 
   1  -2   2       47.04       49.47      3.17 o 
   2  -2   2     2554.31     2338.16     33.94 o 
   3  -2   2     5654.66     5822.00     84.91 o 
   4  -2   2      511.65      538.68     14.65 o 
   5  -2   2      402.04      356.92     14.58 o 
   6  -2   2     1114.10     1159.51     35.24 o 
   7  -2   2       70.64       87.98     12.31 o 
   8  -2   2      330.96      454.64     25.70 o 
   9  -2   2      317.22      425.35     26.88 o 
  10  -2   2        6.29       10.83     12.46 o 
 -11  -1   2        3.96        8.56      8.72 o 
 -10  -1   2        6.60       12.76      8.59 o 
  -9  -1   2       22.38       19.99      9.14 o 
  -8  -1   2      137.91      196.15     15.51 o 
  -7  -1   2       59.39       42.36      7.38 o 
  -6  -1   2      202.72      185.68      8.94 o 
  -5  -1   2       22.83       23.57      5.73 o 
  -4  -1   2     2714.79     2573.88     31.84 o 
  -3  -1   2       17.89       15.18      2.11 o 
  -2  -1   2      601.89      536.00      6.83 o 
  -1  -1   2     1485.85     1392.13     18.58 o 
   0  -1   2      446.84      361.48      4.19 o 
   1  -1   2       28.28       22.84      2.38 o 
   2  -1   2     2401.64     2419.93     32.45 o 
   3  -1   2      971.27      833.09     16.81 o 
   4  -1   2      871.17     1000.83     25.18 o 
   5  -1   2      646.10      702.48     24.66 o 
   6  -1   2       61.92       57.91      8.76 o 
   7  -1   2       26.41       32.80     10.33 o 
   8  -1   2       30.72       39.39     13.03 o 
   9  -1   2        0.07        0.63      5.24 o 
  10  -1   2        0.06        4.17     10.56 o 
 -10   0   2       41.56       54.71     12.29 o 
  -9   0   2       74.33       95.57     13.72 o 
  -8   0   2      191.41      209.69     16.19 o 
  -7   0   2       23.14       34.00      6.68 o 
  -6   0   2      717.46      765.58     18.79 o 
  -5   0   2     1117.10      990.53     18.55 o 
  -4   0   2      294.69      263.39      7.94 o 
  -3   0   2      831.65      741.14     11.56 o 
  -2   0   2      123.06       98.71      3.31 o 
  -1   0   2     2040.59     1845.50     30.66 o 
   1   0   2     1646.14     1523.07     18.62 o 
   2   0   2      366.98      319.45      8.94 o 
   3   0   2     2732.02     2463.23     34.81 o 
   4   0   2      426.63      318.51     10.68 o 
   5   0   2     2354.85     2223.70     39.76 o 
   6   0   2     1017.15     1217.74     31.09 o 
   7   0   2      722.62      862.22     29.87 o 
   8   0   2      754.22      864.55     32.37 o 
   9   0   2       55.23       81.86     17.43 o 
  10   0   2      171.06        0.00     16.32 o 
  11   0   2       17.12       23.42     12.04 o 
 -10   1   2        0.02        3.40      8.22 o 
  -9   1   2       13.36       14.16      8.28 o 
  -8   1   2       17.57       10.17      7.32 o 
  -7   1   2        2.77        2.67      6.32 o 
  -6   1   2        7.83        7.09      6.28 o 
  -5   1   2      202.65      215.63     10.82 o 
  -4   1   2      105.79      131.83     14.95 o 
  -3   1   2       46.08       55.14      6.27 o 
  -2   1   2     8577.91     8447.01    111.97 o 
  -1   1   2     2475.81     2295.56     36.03 o 
   2   1   2      129.95      148.94      9.01 o 
   3   1   2     1101.87      914.98     15.21 o 
   4   1   2       73.77      103.08      6.88 o 
   5   1   2       46.56       59.92      8.06 o 
   6   1   2       74.90       78.31      8.77 o 
   7   1   2       51.50       43.00      7.79 o 
   8   1   2      165.51      170.64     17.04 o 
   9   1   2       53.14       47.65      9.17 o 
  10   1   2       44.59       27.85     10.54 o 
  11   1   2       16.84       17.26     12.23 o 
 -10   2   2       19.38       24.21     12.14 o 
  -9   2   2       36.88       21.28     12.66 o 
  -8   2   2       14.79        9.05      8.54 o 
  -7   2   2        3.08        7.55      8.70 o 
  -6   2   2     1180.60     1281.19     38.38 o 
  -5   2   2      791.74      855.87     22.69 o 
  -4   2   2      590.08      598.14     16.03 o 
  -3   2   2     2811.35     2588.35     42.26 o 
  -2   2   2     1290.75     1228.76     20.28 o 
  -1   2   2    13534.17    14904.45    196.64 o 
   0   2   2     3914.99     3358.89     39.23 o 
   1   2   2       59.55       41.82      1.75 o 
   2   2   2    15697.34    18499.08    180.51 o 
   3   2   2     1611.41     1450.99     76.70 o 
   4   2   2      110.56       81.88      3.70 o 
   5   2   2     3993.87     3593.78     86.33 o 
   6   2   2     1044.37     1066.00     18.96 o 
   7   2   2      130.51      147.70      9.18 o 
   8   2   2      602.30      749.77     21.13 o 
   9   2   2      256.55      326.05     19.85 o 
  10   2   2      166.60      102.71     36.34 o 
  11   2   2       33.49       48.04     15.67 o 
  -9   3   2       25.11       21.76     20.43 o 
  -8   3   2        0.07        3.05      8.47 o 
  -7   3   2       39.87       45.19     13.33 o 
  -6   3   2       24.60       35.89     11.43 o 
  -5   3   2      267.09      320.61     18.96 o 
  -4   3   2      126.23      134.18     11.70 o 
  -3   3   2      347.55      354.35     33.93 o 
  -2   3   2     1259.07     1121.74     28.23 o 
  -1   3   2       85.89       90.26      5.90 o 
   0   3   2     7589.99     7332.13     93.38 o 
   1   3   2     1186.86     1035.12     15.13 o 
   2   3   2     6464.18     6353.56     73.38 o 
   3   3   2     3475.64     3030.20     26.04 o 
   4   3   2      453.24      339.16      7.31 o 
   5   3   2      142.10      148.71      5.11 o 
   6   3   2      241.97      207.78     11.76 o 
   7   3   2      662.57      706.66     16.44 o 
   8   3   2       59.68       58.46      7.78 o 
   9   3   2       81.71       91.54     10.78 o 
  10   3   2        6.50        0.00      3.96 o 
  11   3   2       11.08        9.47      8.63 o 
  -9   4   2       36.04       57.63     58.27 o 
  -8   4   2       42.13       37.37     30.60 o 
  -7   4   2      182.29      211.31     22.10 o 
  -6   4   2       23.83       30.17     15.26 o 
  -5   4   2      244.39      269.57     24.46 o 
  -4   4   2      783.54      851.40     28.02 o 
  -3   4   2     3075.00     3202.70     58.54 o 
  -2   4   2     4639.86     4763.39     70.75 o 
  -1   4   2      133.07      145.78      8.83 o 
   0   4   2      571.60      537.31     11.24 o 
   1   4   2     1984.70     1666.03     23.92 o 
   2   4   2      112.43      110.20      5.80 o 
   3   4   2      382.39      290.72      5.25 o 
   4   4   2     5170.33     4840.96     58.95 o 
   5   4   2       72.93       80.48      3.88 o 
   6   4   2      635.07      565.02     11.45 o 
   7   4   2      666.24      678.27     13.94 o 
   8   4   2       90.17      105.56      7.67 o 
   9   4   2      283.74      294.61     13.08 o 
  10   4   2      110.40      117.33     11.31 o 
  11   4   2       22.64       17.30      7.87 o 
  -9   5   2        4.73       10.99     20.15 o 
  -8   5   2       57.32       85.02     57.82 o 
  -7   5   2       59.44       37.53     32.80 o 
  -6   5   2       65.33       63.57     15.82 o 
  -5   5   2        4.62        3.23      7.61 o 
  -4   5   2       23.42       23.69      7.85 o 
  -3   5   2      540.85      663.68     28.78 o 
  -2   5   2       40.70       35.26      7.52 o 
  -1   5   2        0.08        0.27      2.20 o 
   0   5   2       42.90       66.34      5.25 o 
   1   5   2       10.76       10.28      2.85 o 
   2   5   2      775.86      663.47     11.37 o 
   3   5   2      953.40      972.54     13.17 o 
   4   5   2      103.60       77.51      4.33 o 
   5   5   2     1015.34     1001.55     15.42 o 
   6   5   2     1217.92     1191.04     17.95 o 
   7   5   2       15.65       15.89      4.51 o 
   8   5   2      121.37      122.62      7.63 o 
   9   5   2        0.19        3.06      3.93 o 
  10   5   2        5.78        8.78      5.74 o 
  11   5   2        5.78        5.42      6.64 o 
  -8   6   2       50.92       55.24     46.45 o 
  -7   6   2       42.45       91.10     20.39 o 
  -6   6   2       22.68       31.78     18.44 o 
  -5   6   2      232.73      255.42     25.78 o 
  -4   6   2      143.58      193.97     18.34 o 
  -3   6   2      771.85      879.26     42.39 o 
  -2   6   2      862.68      806.66     24.57 o 
  -1   6   2      298.64      285.60     16.74 o 
   0   6   2     1650.92     1610.40     26.93 o 
   1   6   2      853.80      813.29     16.81 o 
   2   6   2     3013.12     2812.58     37.31 o 
   3   6   2     1420.06     1290.54     20.58 o 
   4   6   2       79.01       72.74      3.17 o 
   5   6   2      231.23      187.20      7.00 o 
   6   6   2     1403.73     1250.78     25.47 o 
   7   6   2      138.68      150.58      8.33 o 
   8   6   2      254.58      293.03     10.64 o 
   9   6   2      139.80      167.00     12.60 o 
  10   6   2       90.42       72.74     10.25 o 
  11   6   2      115.09       77.37     30.59 o 
  -7   7   2       17.95       13.44     14.74 o 
  -6   7   2       38.86       47.02     14.01 o 
  -5   7   2       35.76       38.97     11.66 o 
  -4   7   2        6.00        8.38      7.61 o 
  -3   7   2       37.59       45.29     11.39 o 
  -2   7   2       25.60       23.69      7.24 o 
  -1   7   2      354.66      397.05     14.86 o 
   0   7   2       48.96       64.13      8.07 o 
   1   7   2       50.99       41.24      6.10 o 
   2   7   2       16.51       11.09      3.30 o 
   3   7   2      418.87      389.38      9.25 o 
   4   7   2      125.18      133.97      5.52 o 
   5   7   2      763.67      742.28      9.92 o 
   6   7   2        7.39        7.87      2.71 o 
   7   7   2      293.16      315.27     17.02 o 
   8   7   2      379.62      376.61     17.36 o 
   9   7   2       46.41       42.79      6.76 o 
  10   7   2      179.16      169.64     19.15 o 
  11   7   2       39.87       28.10     10.09 o 
  -7   8   2        3.12        2.29     14.14 o 
  -6   8   2       85.19       33.76     46.46 o 
  -5   8   2      230.20      398.63     29.71 o 
  -4   8   2        2.34        7.44     12.44 o 
  -3   8   2       74.94       93.48     15.42 o 
  -2   8   2      224.65      264.94     23.82 o 
  -1   8   2      279.54      293.85     17.49 o 
   0   8   2     1642.33     1738.17     43.24 o 
   1   8   2      642.36      606.17     18.13 o 
   2   8   2      693.85      712.11     17.71 o 
   3   8   2     1076.95     1114.72     16.99 o 
   4   8   2     1803.63     1809.70     33.72 o 
   5   8   2      303.28      342.83      9.19 o 
   6   8   2      568.07      577.45     10.63 o 
   7   8   2      310.63      313.01     12.04 o 
   8   8   2       77.63       81.30      9.22 o 
   9   8   2      231.56      246.57     17.23 o 
  10   8   2        7.10       15.75      7.98 o 
  11   8   2       44.83       59.19     12.42 o 
  -6   9   2       12.12        2.49      8.76 o 
  -5   9   2        0.02        0.00      9.81 o 
  -4   9   2        3.29        3.88      7.48 o 
  -3   9   2       68.71       73.17     15.06 o 
  -2   9   2      254.57      311.37     18.85 o 
  -1   9   2      112.52      108.85     11.61 o 
   0   9   2      300.40      344.52     15.50 o 
   1   9   2       41.77       42.57      7.92 o 
   2   9   2      129.08      141.32     13.01 o 
   3   9   2       34.44       31.24      4.71 o 
   4   9   2       29.13       32.19      6.33 o 
   5   9   2      399.89      432.05     10.96 o 
   6   9   2       69.96       70.51      4.35 o 
   7   9   2      714.55      777.99     16.76 o 
   8   9   2        0.29        0.00      2.54 o 
   9   9   2        8.05        9.36      6.40 o 
  10   9   2        4.26        2.44      7.15 o 
  11   9   2       48.93       48.72     11.70 o 
  -5  10   2        0.55        0.00      8.82 o 
  -4  10   2       56.68       55.60     35.28 o 
  -3  10   2       53.68       78.71     17.95 o 
  -2  10   2      162.39      189.99     25.61 o 
  -1  10   2      535.52      637.64     38.42 o 
   0  10   2        1.11        7.98      6.05 o 
   1  10   2       33.26       38.87      8.77 o 
   2  10   2     1037.15     1159.91     33.83 o 
   3  10   2      253.70      284.77     10.59 o 
   4  10   2      494.01      554.56     20.88 o 
   5  10   2      639.44      725.95     14.42 o 
   6  10   2      128.90      134.69      7.53 o 
   7  10   2      313.34      350.85     13.92 o 
   8  10   2       44.93       34.15      7.49 o 
   9  10   2      234.08      259.63     14.76 o 
  10  10   2       32.33       34.69      8.75 o 
  11  10   2        2.95        6.57      7.07 o 
  -4  11   2       10.45        6.35     12.89 o 
  -3  11   2       13.00       21.46     13.50 o 
  -2  11   2        4.45        0.00      6.46 o 
  -1  11   2       41.92       67.16     19.25 o 
   0  11   2       13.26       15.92     12.42 o 
   1  11   2        0.64        6.28      9.16 o 
   2  11   2        5.35        4.81      7.46 o 
   3  11   2       76.22       84.39     10.01 o 
   4  11   2       19.77       11.73      7.86 o 
   5  11   2       47.18       35.61      5.85 o 
   6  11   2       14.77       13.69      4.02 o 
   7  11   2        0.27        0.35      2.49 o 
   8  11   2       26.20       25.85      6.33 o 
   9  11   2        6.29        8.23      4.96 o 
  10  11   2        1.16        0.14      2.10 o 
  -3  12   2        3.06       21.71     12.41 o 
  -2  12   2       33.62       44.82     20.65 o 
  -1  12   2       31.36       51.07     12.20 o 
   0  12   2      111.95      136.75     15.16 o 
   1  12   2      634.91      735.61     37.20 o 
   2  12   2       36.79       37.32      9.98 o 
   3  12   2       23.54       20.61      5.90 o 
   4  12   2      261.94      330.74     44.13 o 
   5  12   2      193.82      186.26     13.74 o 
   6  12   2      194.26      228.54     12.88 o 
   7  12   2      422.84      499.69     13.69 o 
   8  12   2      153.51      184.57     11.30 o 
   9  12   2        1.21        0.00      8.24 o 
  10  12   2        7.26        0.00     13.01 o 
  -2  13   2        6.01        9.58     10.53 o 
  -1  13   2        1.83        2.30     10.04 o 
   0  13   2        0.75        0.00      7.32 o 
   1  13   2        3.80        6.74      7.85 o 
   2  13   2       12.65       23.46      9.96 o 
   3  13   2       14.39       11.33      6.14 o 
   4  13   2        0.43        1.01      3.52 o 
   5  13   2        0.24        3.03      6.38 o 
   6  13   2        2.13        1.08      2.29 o 
   7  13   2       21.34       15.75      4.88 o 
   8  13   2        0.00        0.00     12.09 o 
   9  13   2        1.13        0.92      7.88 o 
   0  14   2       41.36       36.90     13.62 o 
   1  14   2       35.30       18.01     18.05 o 
   2  14   2       57.68       68.96     26.15 o 
   3  14   2      193.04      234.37     38.64 o 
   4  14   2       49.62       71.37     52.23 o 
   5  14   2      141.98      143.20     87.82 o 
   6  14   2      322.20      430.14     32.11 o 
   7  14   2       43.39       62.30     18.14 o 
   4  15   2        6.30        1.52      6.60 o 
  -6 -13   3       76.70      105.57     23.64 o 
  -5 -13   3       82.07      111.07     24.01 o 
  -4 -13   3        7.72       17.04     15.57 o 
  -3 -13   3       28.08       34.81     18.51 o 
  -2 -13   3      117.80      146.28     26.76 o 
  -1 -13   3       28.19       14.99      7.19 o 
  -7 -12   3       56.15       64.51     31.15 o 
  -6 -12   3        0.37        2.75      9.89 o 
  -5 -12   3        5.35        2.20      9.16 o 
  -4 -12   3       14.93       16.86     14.11 o 
  -3 -12   3        2.18        3.99      3.40 o 
  -2 -12   3        0.92        9.23      5.66 o 
  -1 -12   3       28.25       19.45      6.80 o 
   0 -12   3        1.81        0.00      3.57 o 
   1 -12   3        4.04        9.30      7.76 o 
  -8 -11   3      141.62      198.74     26.03 o 
  -7 -11   3      187.40      205.03     25.67 o 
  -6 -11   3      104.59      102.65     30.98 o 
  -5 -11   3      338.51      406.75     30.65 o 
  -4 -11   3       56.61       63.78     17.41 o 
  -3 -11   3        2.79        2.40      2.52 o 
  -2 -11   3      137.08      103.27     19.54 o 
  -1 -11   3      119.70       66.33     12.01 o 
   0 -11   3      297.02      249.88     16.66 o 
   1 -11   3       86.20       63.23     12.58 o 
   2 -11   3       66.58       63.26     17.85 o 
   3 -11   3       28.12       36.99     13.76 o 
  -9 -10   3       21.96       14.03     13.10 o 
  -8 -10   3        5.23       10.26     18.50 o 
  -7 -10   3        3.80        0.00      5.13 o 
  -6 -10   3       96.54      117.13     19.06 o 
  -5 -10   3       10.98       14.11     17.22 o 
  -4 -10   3        1.73        2.75      7.69 o 
  -3 -10   3       23.31       14.75     10.26 o 
  -2 -10   3       55.29       56.72      7.37 o 
  -1 -10   3        4.35        0.82      3.92 o 
   0 -10   3        5.03        5.75      5.22 o 
   1 -10   3       78.78       61.91      9.03 o 
   2 -10   3       24.71       11.95      8.11 o 
   3 -10   3        0.63        1.23      8.34 o 
   4 -10   3       29.09       33.07     14.20 o 
 -10  -9   3       37.48       21.58     23.82 o 
  -9  -9   3      226.58      323.72     23.46 o 
  -8  -9   3       18.81       18.40      9.65 o 
  -7  -9   3       51.97       63.59     15.39 o 
  -6  -9   3     1188.87     1242.93     62.37 o 
  -5  -9   3      279.55      291.08     22.39 o 
  -4  -9   3      195.18      237.00     30.27 o 
  -3  -9   3      640.82      709.25     32.38 o 
  -2  -9   3       42.69       31.46      5.85 o 
  -1  -9   3      103.13       96.84      6.34 o 
   0  -9   3      219.13      203.43     11.80 o 
   1  -9   3      149.68      144.65     10.97 o 
   2  -9   3      328.00      372.46     48.28 o 
   3  -9   3       94.27      111.07     14.77 o 
   4  -9   3       76.32       97.43     16.88 o 
   5  -9   3       86.66      103.28     19.98 o 
 -10  -8   3        5.92        6.23     12.82 o 
  -9  -8   3        5.66        7.05      4.99 o 
  -8  -8   3        7.56       15.41     10.27 o 
  -7  -8   3       45.34       38.66     15.32 o 
  -6  -8   3        3.89        2.56      6.78 o 
  -5  -8   3       59.23       64.15     19.61 o 
  -4  -8   3      207.36      196.13     17.61 o 
  -3  -8   3        9.22        5.13      7.15 o 
  -2  -8   3       33.34       34.89      4.65 o 
  -1  -8   3       19.50       15.02      3.34 o 
   0  -8   3       93.34       92.17     10.53 o 
   1  -8   3       15.51       10.34      7.83 o 
   2  -8   3       37.57       36.21      9.82 o 
   3  -8   3       15.14       10.71      8.32 o 
   4  -8   3       35.23       38.32     13.83 o 
   5  -8   3        1.64       15.66     14.61 o 
   6  -8   3        4.12        3.71      9.07 o 
 -10  -7   3       57.62       15.54      5.81 o 
  -9  -7   3      100.37       53.39     12.79 o 
  -8  -7   3      612.68      683.01     30.77 o 
  -7  -7   3      857.06      897.64     36.75 o 
  -6  -7   3       52.39       60.83     10.78 o 
  -5  -7   3      195.53      191.54     16.14 o 
  -4  -7   3     1413.08     1346.02     39.63 o 
  -3  -7   3      489.81      466.60     30.71 o 
  -2  -7   3      219.32      197.09      7.88 o 
  -1  -7   3      917.69      869.09     15.80 o 
   0  -7   3       31.94       39.49      7.30 o 
   1  -7   3      189.48      197.43     14.54 o 
   2  -7   3      277.77      324.52     16.82 o 
   3  -7   3       47.36       39.37      9.73 o 
   4  -7   3      451.00      502.34     25.22 o 
   5  -7   3      143.07      152.05     25.82 o 
   6  -7   3       91.25      105.15     20.35 o 
   7  -7   3       65.91       39.35     38.49 o 
 -11  -6   3        0.39        0.00      4.92 o 
 -10  -6   3        1.01        0.91      3.37 o 
  -9  -6   3       18.11       11.71      5.97 o 
  -8  -6   3        4.51        3.16      3.86 o 
  -7  -6   3       17.50       14.18      2.61 o 
  -6  -6   3       55.07       54.74      8.65 o 
  -5  -6   3      967.06      925.89     22.12 o 
  -4  -6   3       54.03       52.79      9.53 o 
  -3  -6   3     1078.08     1098.51     31.44 o 
  -2  -6   3       43.48       31.14      2.55 o 
  -1  -6   3      178.45      144.68      6.35 o 
   0  -6   3       27.86       30.51      4.58 o 
   1  -6   3       30.67       21.06      5.64 o 
   2  -6   3      624.76      674.88     21.49 o 
   3  -6   3       36.60       21.00      7.65 o 
   4  -6   3        0.44        9.40      6.56 o 
   5  -6   3       96.20      101.52     16.74 o 
   6  -6   3      110.48      113.00     16.20 o 
   7  -6   3       17.70       10.25     15.02 o 
   8  -6   3        2.98        5.93     12.98 o 
 -11  -5   3       30.55       11.95      7.43 o 
 -10  -5   3       40.25       20.83      9.86 o 
  -9  -5   3      229.16      234.77     34.84 o 
  -8  -5   3       41.18       31.54      7.56 o 
  -7  -5   3      232.41      209.53      8.79 o 
  -6  -5   3     2133.06     2142.33     25.79 o 
  -5  -5   3     2585.67     2425.69     23.32 o 
  -4  -5   3        2.20        3.85      3.37 o 
  -3  -5   3      770.46      634.96     20.30 o 
  -2  -5   3      570.96      478.39     23.77 o 
  -1  -5   3     1801.41     1876.68     26.87 o 
   0  -5   3      193.91      216.09      6.80 o 
   1  -5   3       57.84       48.56      5.81 o 
   2  -5   3        3.83       10.29      5.24 o 
   3  -5   3     2839.65     2946.93     52.64 o 
   4  -5   3      462.01      470.13     28.40 o 
   5  -5   3       10.55        4.42      7.44 o 
   6  -5   3      241.14      316.82     41.37 o 
   7  -5   3      106.74      122.17     18.33 o 
   8  -5   3      203.17      213.78    137.73 o 
 -11  -4   3       29.28       14.63      7.35 o 
 -10  -4   3        2.26        0.00      4.82 o 
  -9  -4   3       21.26       18.51      6.40 o 
  -8  -4   3        0.13        0.00      3.30 o 
  -7  -4   3      148.55      156.07      8.51 o 
  -6  -4   3        8.83       11.53      3.79 o 
  -5  -4   3      205.14      188.54      4.59 o 
  -4  -4   3      356.47      299.10      6.47 o 
  -3  -4   3       16.99       10.29      3.43 o 
  -2  -4   3     1105.37     1055.95     25.24 o 
  -1  -4   3       72.81       59.52      2.60 o 
   0  -4   3        1.02        2.42      1.45 o 
   1  -4   3      977.48      870.48     16.09 o 
   2  -4   3      295.72      259.02     10.37 o 
   3  -4   3        4.80        9.68      4.99 o 
   4  -4   3      172.37      202.26     12.09 o 
   5  -4   3      197.98      200.01     16.88 o 
   6  -4   3       22.24       41.93     11.95 o 
   7  -4   3       19.83       18.47     10.17 o 
   8  -4   3       27.50       11.98     15.68 o 
   9  -4   3       15.59       11.50     12.37 o 
 -11  -3   3       76.41       67.02     11.74 o 
 -10  -3   3        2.84       12.01      7.42 o 
  -9  -3   3       18.50       23.91      7.37 o 
  -8  -3   3      139.21      140.04     10.90 o 
  -7  -3   3      149.49      165.54      9.45 o 
  -6  -3   3     1199.16     1142.89     23.31 o 
  -5  -3   3     1163.44     1070.61     16.80 o 
  -4  -3   3     2044.36     1905.72     19.08 o 
  -3  -3   3     1180.09     1052.58     11.42 o 
  -2  -3   3       18.64       15.96      3.69 o 
  -1  -3   3       63.14       50.99      1.91 o 
   0  -3   3     1060.54      814.92     12.10 o 
   1  -3   3      171.18      135.31      4.86 o 
   2  -3   3     1092.80      957.93     18.69 o 
   3  -3   3     2294.55     2218.60     38.96 o 
   4  -3   3      175.53      148.99     13.03 o 
   5  -3   3      458.07      517.90     26.93 o 
   6  -3   3      700.62      784.46     31.66 o 
   7  -3   3      261.45      331.21     34.50 o 
   8  -3   3      268.07      437.74     30.77 o 
   9  -3   3       64.03       88.86     55.62 o 
 -11  -2   3        4.37        6.18      8.39 o 
 -10  -2   3       20.21       16.07      7.34 o 
  -9  -2   3       28.17       35.83      8.54 o 
  -8  -2   3       66.72       80.37     10.05 o 
  -7  -2   3        1.24        2.46      4.64 o 
  -6  -2   3       85.29       78.46      6.11 o 
  -5  -2   3      177.76      138.25      6.29 o 
  -4  -2   3       44.61       44.69      3.13 o 
  -3  -2   3     2139.01     2065.90     20.82 o 
  -2  -2   3       26.52       19.42      1.63 o 
  -1  -2   3     5541.99     5143.20     44.71 o 
   0  -2   3        4.71        5.31      1.49 o 
   1  -2   3     1812.87     1617.02     21.50 o 
   2  -2   3      728.54      653.90     13.28 o 
   3  -2   3      365.43      287.52     11.22 o 
   4  -2   3        4.18        9.98      4.33 o 
   5  -2   3      267.43      247.25     14.42 o 
   6  -2   3      310.06      351.07     24.61 o 
   7  -2   3       13.98       26.86     14.17 o 
   8  -2   3       12.88        0.72      5.27 o 
   9  -2   3       16.83       18.35     16.67 o 
  10  -2   3        5.41       10.39     13.72 o 
 -10  -1   3       27.47       26.91      9.52 o 
  -9  -1   3      339.12      411.08     23.53 o 
  -8  -1   3        0.89        8.78      5.48 o 
  -7  -1   3       25.47       37.02      8.04 o 
  -6  -1   3     1278.68     1277.80     25.87 o 
  -5  -1   3      133.86       93.41      6.17 o 
  -4  -1   3     3362.43     3116.39     36.80 o 
  -3  -1   3     3174.04     3016.10     65.98 o 
  -2  -1   3     1243.15     1021.97      9.25 o 
  -1  -1   3     1880.03     1634.21     12.50 o 
   0  -1   3     1567.96     1273.03     14.21 o 
   1  -1   3    12537.51    12990.73    163.72 o 
   2  -1   3     1501.92     1260.81     21.35 o 
   3  -1   3      262.56      311.08      8.61 o 
   4  -1   3     2629.37     2260.80     38.64 o 
   5  -1   3      509.99      528.03     22.29 o 
   6  -1   3      198.23      226.45     15.92 o 
   7  -1   3     1082.22     1327.29     35.43 o 
   8  -1   3      313.64      372.43     24.96 o 
   9  -1   3      227.53      307.97     27.11 o 
  10  -1   3       65.12       75.15     51.31 o 
 -10   0   3        0.90        1.89      5.72 o 
  -9   0   3        0.68        0.00      6.65 o 
  -8   0   3        0.13        0.29      5.16 o 
  -7   0   3        2.20        6.38      5.36 o 
  -6   0   3       40.75       37.83      7.57 o 
  -5   0   3      934.10      953.92     22.63 o 
  -4   0   3      327.08      350.79     13.78 o 
  -3   0   3     1169.20     1124.03     16.51 o 
  -2   0   3      397.51      345.81      5.84 o 
  -1   0   3     3058.20     2748.22     21.66 o 
   0   0   3        8.33        7.95      5.59 o 
   1   0   3      968.50      776.57     11.91 o 
   2   0   3     1636.26     1305.72     17.10 o 
   3   0   3     1136.55      932.87     15.21 o 
   4   0   3      637.27      584.31     17.39 o 
   5   0   3       56.23       58.88      7.47 o 
   6   0   3       53.50       54.94      8.96 o 
   7   0   3        0.13        1.64      4.48 o 
   8   0   3      748.51      895.37     47.68 o 
   9   0   3        4.38        2.13      7.52 o 
  10   0   3        9.14        6.09      9.16 o 
  11   0   3        0.70        5.70      9.40 o 
 -10   1   3       70.27       78.57     35.91 o 
  -9   1   3       10.01        9.47      8.36 o 
  -8   1   3       18.44       17.39      7.80 o 
  -7   1   3      812.74      967.71     26.07 o 
  -6   1   3      540.00      657.82     23.50 o 
  -5   1   3      760.12      806.10     22.51 o 
  -4   1   3     3005.42     2909.84     45.96 o 
  -3   1   3      441.02      430.20     15.09 o 
  -2   1   3     2551.99     2115.91     29.08 o 
  -1   1   3      803.00      749.15      8.71 o 
   0   1   3    11702.30    12771.38    157.02 o 
   1   1   3     9735.61    10872.18    182.29 o 
   2   1   3     6196.39     6169.53     76.91 o 
   3   1   3     3018.68     2540.15     34.58 o 
   4   1   3       11.33        9.59      3.80 o 
   5   1   3      351.89      393.42     12.91 o 
   6   1   3     1591.35     1559.76     33.17 o 
   7   1   3     1500.26     1597.47     38.64 o 
   8   1   3      160.78      183.62     14.17 o 
   9   1   3      177.47      243.23     18.02 o 
  10   1   3      111.99       66.85     25.03 o 
  11   1   3       19.49       21.11     11.19 o 
 -10   2   3        6.64        9.38     10.76 o 
  -9   2   3        1.96        5.57      8.79 o 
  -8   2   3       31.51       25.22     15.22 o 
  -7   2   3       30.95       27.10      9.41 o 
  -6   2   3      388.94      481.56     22.36 o 
  -5   2   3       83.23       92.68      9.66 o 
  -4   2   3       52.92       37.16      6.34 o 
  -3   2   3     1569.64     1635.11     30.61 o 
  -2   2   3     2063.81     2020.77     30.43 o 
  -1   2   3     3710.46     3389.64     46.33 o 
   0   2   3    12860.36    13824.25    176.52 o 
   1   2   3     1187.54     1022.66     17.46 o 
   2   2   3     1300.79     1240.94     16.47 o 
   3   2   3     1579.48     1420.13     20.36 o 
   4   2   3      501.72      516.66     11.87 o 
   5   2   3      984.12      959.77     17.66 o 
   6   2   3      286.35      298.42     13.68 o 
   7   2   3      505.73      507.65     20.15 o 
   8   2   3      255.52      318.37     16.77 o 
   9   2   3       60.37       50.98      9.68 o 
  10   2   3      157.41      168.80     45.01 o 
  11   2   3        6.17        0.00      5.02 o 
  -9   3   3        5.76       25.48     17.86 o 
  -8   3   3      125.94       78.10     70.77 o 
  -7   3   3       64.49       73.99     13.33 o 
  -6   3   3      273.73      298.11     33.96 o 
  -5   3   3      855.61     1004.32     27.88 o 
  -4   3   3      946.36     1054.81     25.27 o 
  -3   3   3      899.81      895.40     23.02 o 
  -2   3   3     1386.45     1227.13     24.69 o 
  -1   3   3     4627.34     4349.95     66.70 o 
   0   3   3       46.65       42.72      4.27 o 
   1   3   3     1397.05     1252.20     22.05 o 
   2   3   3       29.42       23.47      2.07 o 
   3   3   3     6312.51     6048.04     60.48 o 
   4   3   3      619.04      548.24      8.02 o 
   5   3   3      628.54      565.93     10.58 o 
   6   3   3      360.68      286.27      9.00 o 
   7   3   3      443.83      389.48     12.50 o 
   8   3   3      599.66      672.88     21.26 o 
   9   3   3       65.17       47.91      9.16 o 
  10   3   3      224.43      272.12     20.89 o 
  11   3   3       90.19      102.58     14.26 o 
  -9   4   3        0.25        0.00     11.14 o 
  -8   4   3       63.94       52.54     46.73 o 
  -7   4   3       24.64       24.00     12.57 o 
  -6   4   3       14.68       16.44      8.66 o 
  -5   4   3      245.13      271.04     18.70 o 
  -4   4   3     1016.86     1209.97     33.84 o 
  -3   4   3     2480.29     2680.94     51.90 o 
  -2   4   3      105.37      100.71      7.97 o 
  -1   4   3      424.33      512.99     12.77 o 
   0   4   3      161.66      171.08     11.17 o 
   1   4   3       18.67       18.33      3.63 o 
   2   4   3       36.61       37.84      2.46 o 
   3   4   3     2946.97     2719.48     26.24 o 
   4   4   3       37.37       35.54      2.44 o 
   5   4   3       25.33       24.95      3.77 o 
   6   4   3      194.35      185.52      8.16 o 
   7   4   3       96.57       99.78      7.01 o 
   8   4   3      153.19      132.21     10.79 o 
   9   4   3       86.70       79.85     13.18 o 
  10   4   3       34.03       17.63     11.04 o 
  11   4   3       44.06       41.83     13.16 o 
  -8   5   3      131.07      171.13    135.48 o 
  -7   5   3       23.11       18.66     18.05 o 
  -6   5   3      223.91      243.07     20.73 o 
  -5   5   3      101.16      114.08     13.52 o 
  -4   5   3        1.44        1.95      5.18 o 
  -3   5   3     2107.02     2317.30     49.58 o 
  -2   5   3       24.96       30.95      7.62 o 
  -1   5   3     1252.81     1318.04     24.49 o 
   0   5   3     4677.54     4546.20     66.76 o 
   1   5   3      370.84      267.31      8.07 o 
   2   5   3     1681.66     1372.61     18.36 o 
   3   5   3     3027.29     2827.52     28.99 o 
   4   5   3      541.10      571.48      9.63 o 
   5   5   3     1575.97     1398.48     18.54 o 
   6   5   3     1714.82     1764.82     24.37 o 
   7   5   3      619.19      633.75     13.88 o 
   8   5   3       77.46       86.14      7.99 o 
   9   5   3      341.04      340.13     17.02 o 
  10   5   3      444.15      532.58     20.83 o 
  11   5   3        4.35        6.01      6.90 o 
  12   5   3       20.87       26.85     10.86 o 
  -8   6   3        2.05       10.28     14.01 o 
  -7   6   3        3.61        0.00      8.30 o 
  -6   6   3        5.80       16.68     10.43 o 
  -5   6   3       22.26       37.54     10.98 o 
  -4   6   3      132.54      184.28     17.96 o 
  -3   6   3        6.94       10.43      6.59 o 
  -2   6   3     1071.51     1175.67     30.93 o 
  -1   6   3      367.92      320.42     18.17 o 
   0   6   3      577.51      632.48     17.47 o 
   1   6   3      773.61      835.95     21.24 o 
   2   6   3      923.62      854.85     19.64 o 
   3   6   3       68.38       63.04      4.72 o 
   4   6   3       32.84       33.97      3.30 o 
   5   6   3      350.08      309.71      6.87 o 
   6   6   3       11.95        9.16      3.31 o 
   7   6   3       15.00       12.80      3.85 o 
   8   6   3       16.71       18.61      4.54 o 
   9   6   3        2.16        3.46      5.16 o 
  10   6   3       30.74       28.48     11.31 o 
  11   6   3       30.24       30.65     10.23 o 
  12   6   3        0.78        0.00      4.94 o 
  -7   7   3       52.70       37.59     51.13 o 
  -6   7   3       76.35      115.79     21.08 o 
  -5   7   3       43.15       59.92     15.51 o 
  -4   7   3      229.70      318.92     23.91 o 
  -3   7   3      147.22      161.05     17.00 o 
  -2   7   3      189.64      173.28     15.54 o 
  -1   7   3      896.43      884.96     25.89 o 
   0   7   3      135.87      159.88     11.16 o 
   1   7   3     1880.50     2000.90     32.68 o 
   2   7   3     1302.80     1301.89     27.82 o 
   3   7   3      179.44      177.22      9.36 o 
   4   7   3     2937.74     2868.55     40.92 o 
   5   7   3     1173.51     1088.95     14.56 o 
   6   7   3        2.61        2.66      3.48 o 
   7   7   3      343.11      345.40     10.57 o 
   8   7   3      744.89      805.65     28.26 o 
   9   7   3      118.30      150.71      9.14 o 
  10   7   3      338.78      383.21     17.52 o 
  11   7   3       95.47       86.75     16.32 o 
  -7   8   3        0.60        1.19      8.03 o 
  -6   8   3        1.83        3.92     11.41 o 
  -5   8   3       50.24       69.51     18.63 o 
  -4   8   3        3.26       10.51      8.50 o 
  -3   8   3      244.96      298.78     29.36 o 
  -2   8   3       52.95       75.87     10.90 o 
  -1   8   3       15.59       23.00      7.18 o 
   0   8   3      237.17      279.10     22.49 o 
   1   8   3     1138.71     1120.62     24.10 o 
   2   8   3       18.59       16.83      4.60 o 
   3   8   3      357.05      389.87      9.64 o 
   4   8   3       27.31       39.69      5.85 o 
   5   8   3       59.53       63.52      4.26 o 
   6   8   3       24.32       28.19      3.63 o 
   7   8   3        9.91        7.34      3.27 o 
   8   8   3      776.60      736.32     79.19 o 
   9   8   3        9.68       13.25     10.04 o 
  10   8   3       73.20       64.87     11.33 o 
  11   8   3        3.95        5.13      7.38 o 
  -6   9   3        2.38        4.75     15.68 o 
  -5   9   3        4.17        2.13      9.01 o 
  -4   9   3      126.20      192.55    114.49 o 
  -3   9   3      150.13      191.13     30.99 o 
  -2   9   3       63.76       69.05     18.74 o 
  -1   9   3      435.20      474.47     23.66 o 
   0   9   3      423.51      454.06     20.54 o 
   1   9   3       88.37      105.16      9.38 o 
   2   9   3      574.70      591.86     24.11 o 
   3   9   3     2672.48     2981.83     42.90 o 
   4   9   3     1153.07     1165.89     24.91 o 
   5   9   3       87.66       95.76      5.63 o 
   6   9   3     1260.78     1305.24     19.19 o 
   7   9   3      183.25      189.61      8.15 o 
   8   9   3       26.44       28.74      6.01 o 
   9   9   3      637.75      733.72     27.02 o 
  10   9   3      233.18      265.02     20.60 o 
  11   9   3       14.82       19.09      9.34 o 
  -5  10   3       51.92        0.00      5.37 o 
  -4  10   3        8.86        3.49      9.77 o 
  -3  10   3        3.49        5.81     13.09 o 
  -2  10   3        7.46        9.50      8.19 o 
  -1  10   3      298.82      366.09     29.64 o 
   0  10   3       45.67       57.61     11.31 o 
   1  10   3      208.33      237.66     13.48 o 
   2  10   3       24.04       26.63      8.03 o 
   3  10   3        1.59        0.40      2.76 o 
   4  10   3        1.55        5.43      6.39 o 
   5  10   3      217.57      238.53      9.11 o 
   6  10   3      124.57      106.03     14.88 o 
   7  10   3        3.21        5.05      3.18 o 
   8  10   3       31.74       29.52      4.74 o 
   9  10   3      146.28      148.99     12.62 o 
  10  10   3       10.03        2.63      4.72 o 
  11  10   3       14.21       29.63     15.12 o 
  -4  11   3        2.08        0.00      9.22 o 
  -3  11   3       69.22       96.73     17.22 o 
  -2  11   3      211.48      328.43     34.67 o 
  -1  11   3       80.22      104.36     17.48 o 
   0  11   3      417.04      528.04     27.76 o 
   1  11   3      101.98      122.53     18.17 o 
   2  11   3      518.99      558.77     23.09 o 
   3  11   3     1037.76     1208.31     27.38 o 
   4  11   3      282.39      300.83     14.96 o 
   5  11   3      256.48      324.02     16.24 o 
   6  11   3      536.79      648.11     16.12 o 
   7  11   3       63.80       63.01      8.12 o 
   8  11   3      198.62      240.39     10.19 o 
   9  11   3      224.67      262.94     12.60 o 
  10  11   3        1.37        1.13      5.14 o 
  -3  12   3        0.15        0.00     12.15 o 
  -2  12   3        2.34        4.36      8.36 o 
  -1  12   3        7.43       10.85     10.74 o 
   0  12   3       12.72       14.18     13.49 o 
   1  12   3       26.09       39.05     15.44 o 
   2  12   3       37.86       29.35     10.15 o 
   3  12   3      182.40      195.10     13.49 o 
   4  12   3        2.85        0.71      4.58 o 
   5  12   3      202.98      222.09     12.11 o 
   6  12   3        6.08        5.59      3.86 o 
   7  12   3      196.55      227.62      8.64 o 
   8  12   3       33.39       39.10      7.84 o 
   9  12   3      171.92      159.22     46.82 o 
  10  12   3        0.93        0.96      4.92 o 
  -2  13   3        0.31       13.41     18.22 o 
  -1  13   3       19.79       22.92     11.66 o 
   0  13   3      111.13      129.80     16.93 o 
   1  13   3      270.83      308.20     24.29 o 
   2  13   3      346.18      398.98     29.37 o 
   3  13   3      120.25      133.08     15.38 o 
   4  13   3      231.67      253.74     31.74 o 
   5  13   3      141.72      153.35     26.40 o 
   6  13   3       62.52       67.07     10.41 o 
   7  13   3      238.74      315.87     14.41 o 
   8  13   3       18.22       12.69      5.39 o 
   9  13   3        5.50        0.18      6.05 o 
   0  14   3        0.59        0.00      8.38 o 
   1  14   3        0.16        0.00      8.10 o 
   2  14   3        0.38        0.00     11.21 o 
   3  14   3       23.43       17.31      9.00 o 
   4  14   3        2.86        0.00      4.97 o 
   5  14   3        4.10        3.50      5.69 o 
   6  14   3       13.10       18.68      7.77 o 
   7  14   3        2.41       10.08     11.18 o 
   8  14   3        1.57        0.92     11.73 o 
   3  15   3      151.07      164.20     54.74 o 
   4  15   3      160.06      185.98    123.85 o 
   5  15   3       59.49       46.20     49.30 o 
   6  15   3       55.98       98.23     32.99 o 
  -4 -13   4        1.48       11.73     14.66 o 
  -3 -13   4        5.30       15.21     15.94 o 
  -7 -12   4      133.33      202.21     44.18 o 
  -6 -12   4       29.50       54.42     30.23 o 
  -5 -12   4       96.98      113.64     23.10 o 
  -4 -12   4      148.66      170.33     26.40 o 
  -3 -12   4       39.66       74.40     21.07 o 
  -2 -12   4       73.83       44.78     36.29 o 
  -1 -12   4      123.92      138.43     50.23 o 
   0 -12   4       29.20       22.84      8.19 o 
   1 -12   4       32.51       27.10     10.09 o 
  -8 -11   4        2.56        4.95     11.54 o 
  -7 -11   4       22.84       34.26     16.67 o 
  -6 -11   4        8.39       13.19     20.15 o 
  -5 -11   4       17.81       14.66     20.15 o 
  -4 -11   4       34.93       54.61     17.59 o 
  -3 -11   4        6.63       12.46     12.46 o 
  -2 -11   4        6.35        3.60      3.58 o 
  -1 -11   4        4.46        4.44      5.89 o 
   0 -11   4       59.92       45.23     11.93 o 
   1 -11   4        6.51        1.91      6.87 o 
   2 -11   4       13.92       10.29      9.33 o 
  -9 -10   4       27.41       47.46     32.80 o 
  -8 -10   4       46.71       66.52     30.05 o 
  -7 -10   4      153.75      196.01     24.20 o 
  -6 -10   4      226.09      247.27     25.50 o 
  -5 -10   4      407.55      446.04     44.44 o 
  -4 -10   4       81.84      114.01     18.51 o 
  -3 -10   4       32.44       41.60     15.03 o 
  -2 -10   4      226.79      190.47     63.29 o 
  -1 -10   4       78.01       48.28     11.91 o 
   0 -10   4      140.87       87.40     12.77 o 
   1 -10   4      160.22      160.68     11.93 o 
   2 -10   4       21.18       24.94      8.30 o 
   3 -10   4        3.52        3.42      6.44 o 
   4 -10   4       45.18       65.71     21.75 o 
  -9  -9   4       41.11       36.73     29.78 o 
  -8  -9   4        4.47        0.58      5.81 o 
  -7  -9   4        2.26        0.00      8.43 o 
  -6  -9   4        8.82        2.75     13.01 o 
  -5  -9   4        1.61        4.40      8.24 o 
  -4  -9   4       29.14       17.96     16.49 o 
  -3  -9   4      113.76      117.34     17.42 o 
  -2  -9   4       80.46       61.60      5.08 o 
  -1  -9   4      449.83      383.16     16.54 o 
   0  -9   4      151.93       98.28      9.25 o 
   1  -9   4        5.45        6.34      7.05 o 
   2  -9   4       10.14       11.85      6.26 o 
   3  -9   4        0.91        2.76      5.42 o 
   4  -9   4       29.28       42.86     11.61 o 
   5  -9   4        3.67        3.71     15.39 o 
 -10  -8   4       53.20        1.65     10.81 o 
  -9  -8   4      109.97      126.58     88.26 o 
  -8  -8   4      146.71      174.91     28.97 o 
  -7  -8   4      175.43      192.81     16.20 o 
  -6  -8   4       49.21       47.65     13.38 o 
  -5  -8   4      158.02      167.44     26.78 o 
  -4  -8   4      424.93      415.41     24.25 o 
  -3  -8   4      637.35      708.44     31.47 o 
  -2  -8   4      184.94      173.40      8.46 o 
  -1  -8   4       13.20        9.49      4.44 o 
   0  -8   4      737.18      756.68     23.22 o 
   1  -8   4       12.90       16.65      5.41 o 
   2  -8   4        4.05       10.34      6.75 o 
   3  -8   4      324.59      347.99     18.74 o 
   4  -8   4       16.48       16.01      8.21 o 
   5  -8   4      135.29      180.42     18.26 o 
   6  -8   4       80.39       74.11     55.81 o 
 -10  -7   4        2.38        1.10      9.34 o 
  -9  -7   4        5.49        1.31      4.17 o 
  -8  -7   4        0.47        1.24      2.75 o 
  -7  -7   4       22.70       28.59      8.78 o 
  -6  -7   4        7.13        1.68      7.15 o 
  -5  -7   4        0.24        0.00      5.13 o 
  -4  -7   4      259.16      234.94     26.25 o 
  -3  -7   4       26.10       26.94     14.66 o 
  -2  -7   4       28.57       20.10      2.86 o 
  -1  -7   4       39.72       41.28      8.34 o 
   0  -7   4        2.99        4.99      4.66 o 
   1  -7   4      489.26      455.55     15.82 o 
   2  -7   4       33.50       31.33      7.70 o 
   3  -7   4        0.53        0.00      5.28 o 
   4  -7   4       23.17       30.42      9.47 o 
   5  -7   4       39.47       51.81     12.64 o 
   6  -7   4       11.92       11.83     15.00 o 
   7  -7   4        3.95        0.08      5.10 o 
 -10  -6   4        8.51        3.32      4.01 o 
  -9  -6   4       41.10       21.08      5.96 o 
  -8  -6   4      449.37      420.15     63.98 o 
  -7  -6   4       23.38       20.86      3.28 o 
  -6  -6   4      591.81      600.76     29.52 o 
  -5  -6   4      638.07      630.16     21.48 o 
  -4  -6   4        2.03        4.03      5.50 o 
  -3  -6   4      575.00      572.10     22.46 o 
  -2  -6   4      625.85      550.66     18.07 o 
  -1  -6   4     1117.90      995.67     15.04 o 
   0  -6   4      328.21      318.98     11.61 o 
   1  -6   4      306.77      302.32     11.29 o 
   2  -6   4     1401.04     1328.44     27.70 o 
   3  -6   4       19.86       28.23      7.00 o 
   4  -6   4       20.90       32.86      8.54 o 
   5  -6   4      283.23      334.73     22.97 o 
   6  -6   4       14.19       21.96     13.29 o 
   7  -6   4      150.65      231.73     22.64 o 
 -10  -5   4       15.71        9.86      8.34 o 
  -9  -5   4        2.92        2.18      4.78 o 
  -8  -5   4      391.19      296.39     28.61 o 
  -7  -5   4       87.63       68.29      7.91 o 
  -6  -5   4        6.96        6.50      2.39 o 
  -5  -5   4        1.20        0.80      0.84 o 
  -4  -5   4      197.12      223.38     12.00 o 
  -3  -5   4       26.05       26.02      7.15 o 
  -2  -5   4      234.42      246.96     13.95 o 
  -1  -5   4      718.48      724.23     11.32 o 
   0  -5   4      280.05      292.88      9.58 o 
   1  -5   4      221.67      217.54      9.30 o 
   2  -5   4       74.49       74.31     14.85 o 
   3  -5   4      135.95      155.58     10.17 o 
   4  -5   4        6.47        5.80      6.16 o 
   5  -5   4        2.40        0.87      4.88 o 
   6  -5   4       36.04       45.69     14.31 o 
   7  -5   4        0.22        0.00      7.87 o 
   8  -5   4       35.61       15.73     17.22 o 
 -11  -4   4       29.17       10.50     10.72 o 
 -10  -4   4       57.85       32.84      9.28 o 
  -9  -4   4      203.04      175.57     13.55 o 
  -8  -4   4       15.85       15.60      5.65 o 
  -7  -4   4      162.65      140.27      6.82 o 
  -6  -4   4     1944.08     1904.51     63.22 o 
  -5  -4   4      715.29      717.12     10.45 o 
  -4  -4   4      396.70      336.19      9.27 o 
  -3  -4   4     2066.54     1920.25     33.29 o 
  -2  -4   4       68.14       47.30     10.82 o 
  -1  -4   4      173.31      133.63      3.49 o 
   0  -4   4     2488.52     2076.24     28.75 o 
   1  -4   4     6015.74     5592.71     77.84 o 
   2  -4   4      271.40      281.26     13.85 o 
   3  -4   4       62.16       65.23      7.04 o 
   4  -4   4     1742.83     1859.23     42.03 o 
   5  -4   4       14.17       20.72      7.66 o 
   6  -4   4        3.95       10.46      9.27 o 
   7  -4   4      543.36      738.74     34.65 o 
   8  -4   4       37.73       12.63     13.83 o 
   9  -4   4       52.59       37.27     39.40 o 
 -11  -3   4        1.62        0.00      5.86 o 
 -10  -3   4        8.92       11.95      7.04 o 
  -9  -3   4        0.27        1.33      6.00 o 
  -8  -3   4       39.70       38.68      7.11 o 
  -7  -3   4       18.61        8.28      5.23 o 
  -6  -3   4      755.64      713.69     18.97 o 
  -5  -3   4       56.79       64.53      4.61 o 
  -4  -3   4      139.76       92.18      3.43 o 
  -3  -3   4      257.08      238.01      6.74 o 
  -2  -3   4      177.56      165.96      2.03 o 
  -1  -3   4       23.47       23.24      2.28 o 
   0  -3   4       41.75       33.87      2.55 o 
   1  -3   4        1.69        4.40      2.40 o 
   2  -3   4      664.19      642.48     13.00 o 
   3  -3   4       14.53       15.55      5.35 o 
   4  -3   4     1418.06     1611.35     35.31 o 
   5  -3   4      209.69      217.15     18.26 o 
   6  -3   4       20.11       30.23     10.26 o 
   7  -3   4       68.99       75.13     12.75 o 
   8  -3   4        0.40        0.00      9.40 o 
   9  -3   4       21.19       34.57     16.86 o 
 -10  -2   4       46.11       66.16     13.75 o 
  -9  -2   4       26.71       34.15      9.51 o 
  -8  -2   4      579.91      627.49     29.35 o 
  -7  -2   4     1402.17     1398.06     32.20 o 
  -6  -2   4        2.61        3.95      4.07 o 
  -5  -2   4     1966.86     1960.81     28.79 o 
  -4  -2   4     2614.26     2481.22     31.34 o 
  -3  -2   4      115.34      114.20      3.72 o 
  -2  -2   4     2822.11     2409.99     20.38 o 
  -1  -2   4      964.82      747.40     10.17 o 
   0  -2   4      456.85      331.17      5.76 o 
   1  -2   4     2246.67     1974.55     24.57 o 
   2  -2   4        3.36        5.63      2.99 o 
   3  -2   4     1036.41     1014.88     20.55 o 
   4  -2   4        7.65       11.55      4.51 o 
   5  -2   4       26.59       20.84      6.96 o 
   6  -2   4     1232.70     1276.47     36.41 o 
   7  -2   4      253.81      275.38     21.01 o 
   8  -2   4      144.77      163.41     21.03 o 
   9  -2   4       57.95       48.74     35.64 o 
  10  -2   4        4.87        5.40      9.86 o 
 -10  -1   4        9.65       14.41      8.38 o 
  -9  -1   4        5.29        5.54      6.23 o 
  -8  -1   4        5.79        4.35      6.25 o 
  -7  -1   4        9.51        9.98      6.41 o 
  -6  -1   4       36.42       43.45      7.32 o 
  -5  -1   4       11.99        8.98      4.22 o 
  -4  -1   4      270.01      242.52      8.40 o 
  -3  -1   4      130.48      125.29      4.33 o 
  -2  -1   4     2694.94     2410.22     46.35 o 
  -1  -1   4     3632.46     3252.95     30.58 o 
   0  -1   4      137.14      135.17      6.43 o 
   1  -1   4     3304.37     2872.16     35.01 o 
   2  -1   4      206.09      150.25      6.34 o 
   3  -1   4       99.17       82.87      6.33 o 
   4  -1   4      103.04       79.41      9.54 o 
   5  -1   4       31.80       43.54      8.20 o 
   6  -1   4       59.46       67.00     14.33 o 
   7  -1   4      424.54      373.34     43.36 o 
   8  -1   4        9.26       13.51      8.36 o 
   9  -1   4        1.07        0.00      8.08 o 
  10  -1   4        9.36        5.96     11.29 o 
 -10   0   4       13.05       16.15      9.64 o 
  -9   0   4      377.00      452.11     25.94 o 
  -8   0   4      765.83     1016.03     32.46 o 
  -7   0   4      236.00      289.30     14.40 o 
  -6   0   4      974.15     1087.14     24.95 o 
  -5   0   4      788.39      851.08     33.72 o 
  -4   0   4       74.86       48.16      4.83 o 
  -3   0   4     1186.83     1079.96     38.72 o 
  -2   0   4       10.63       18.11      2.15 o 
  -1   0   4       60.46       38.59      2.19 o 
   0   0   4     5523.16     5516.11     62.92 o 
   1   0   4       97.63      113.46      4.35 o 
   2   0   4      165.20      170.02      6.29 o 
   3   0   4      387.75      337.54      8.59 o 
   4   0   4       10.65        7.39      5.37 o 
   5   0   4      666.35      585.79     15.60 o 
   6   0   4     1419.55     1505.90     32.21 o 
   7   0   4      361.68      386.30     19.89 o 
   8   0   4      529.38      538.54     26.20 o 
   9   0   4       61.28       34.60     25.11 o 
  10   0   4       41.90       28.92     25.38 o 
  11   0   4       24.06       12.16     14.01 o 
 -10   1   4        2.17       11.54      9.33 o 
  -9   1   4        1.17        5.73      8.94 o 
  -8   1   4       15.12       13.00      8.76 o 
  -7   1   4       27.77       19.43     10.38 o 
  -6   1   4      159.48      200.68     12.91 o 
  -5   1   4      232.12      251.71     12.32 o 
  -4   1   4      758.35      784.60     14.44 o 
  -3   1   4      260.44      229.26      6.59 o 
  -2   1   4        9.02        7.66      2.36 o 
  -1   1   4     5782.62     5450.90     54.70 o 
   0   1   4    17884.77    19975.66    182.46 o 
   1   1   4    13471.60    14980.03    269.97 o 
   2   1   4     3125.66     2956.78     57.84 o 
   3   1   4       96.33       73.56      4.47 o 
   4   1   4       30.27       28.55      4.94 o 
   5   1   4       79.43       84.83      7.85 o 
   6   1   4        6.39        2.34      4.74 o 
   7   1   4       27.84       28.82      9.24 o 
   8   1   4       78.09       82.96     14.26 o 
   9   1   4       20.61       12.63      9.87 o 
  10   1   4        1.68        2.90      7.70 o 
  11   1   4        0.99        0.00      8.35 o 
 -10   2   4       11.58       19.90     13.03 o 
  -9   2   4      140.60      104.08     42.49 o 
  -8   2   4       14.74       22.30      9.15 o 
  -7   2   4      221.93      318.91     28.70 o 
  -6   2   4     1638.04     2062.23     59.17 o 
  -5   2   4      827.15      988.80     26.37 o 
  -4   2   4      135.86      112.13     10.09 o 
  -3   2   4      504.89      497.95     13.60 o 
  -2   2   4      568.47      503.01     12.27 o 
  -1   2   4      343.12      227.99      9.29 o 
   0   2   4      897.60      730.60      9.12 o 
   1   2   4     9193.10     9570.68    184.83 o 
   2   2   4     6181.08     5971.99    103.14 o 
   3   2   4      134.22      136.24      7.85 o 
   4   2   4     1637.06     1437.41     23.75 o 
   5   2   4     3158.44     2919.57     46.48 o 
   6   2   4      808.46      800.89     21.36 o 
   7   2   4     1984.06     2103.68     41.49 o 
   8   2   4      393.77      449.39     19.17 o 
   9   2   4       48.39       50.58      8.81 o 
  10   2   4       63.74       40.30     15.81 o 
  11   2   4       22.62       18.41     14.54 o 
  -9   3   4       23.29       28.41     13.08 o 
  -8   3   4       25.98       22.43     21.44 o 
  -7   3   4        3.23        3.04      6.81 o 
  -6   3   4       74.51      116.55     13.44 o 
  -5   3   4      109.39      109.07     11.91 o 
  -4   3   4      989.49     1103.40     26.62 o 
  -3   3   4     1286.55     1333.75     30.43 o 
  -2   3   4      134.65      136.64      9.71 o 
  -1   3   4      883.67      873.48     16.73 o 
   0   3   4    10488.27    10736.32    147.98 o 
   1   3   4       24.47       18.99      4.66 o 
   2   3   4     8175.89     7921.81    197.96 o 
   3   3   4     1090.11     1062.32     14.66 o 
   4   3   4      554.97      405.70      8.38 o 
   5   3   4      133.09      185.87      6.52 o 
   6   3   4     1366.93     1359.54     24.30 o 
   7   3   4       17.00       23.09      4.81 o 
   8   3   4        0.07        0.00      5.13 o 
   9   3   4       57.86       40.06      8.16 o 
  10   3   4        4.56        2.09      4.85 o 
  11   3   4       19.29        8.28     15.17 o 
  -9   4   4       53.89       76.44     53.05 o 
  -8   4   4       35.22       20.44     17.50 o 
  -7   4   4      306.50      387.18     24.33 o 
  -6   4   4      158.39      235.96     17.96 o 
  -5   4   4        2.81       13.08      7.69 o 
  -4   4   4     1077.33     1081.98     32.16 o 
  -3   4   4      248.11      277.13     18.18 o 
  -2   4   4     2894.79     3020.83     48.85 o 
  -1   4   4     1662.65     1564.57     31.06 o 
   0   4   4     1724.94     1447.12     25.95 o 
   1   4   4      210.17      149.53      7.08 o 
   2   4   4     1331.17     1288.53     35.24 o 
   3   4   4     2180.70     1934.31     20.42 o 
   4   4   4     6057.24     5686.40     74.47 o 
   5   4   4     4426.84     4574.23     51.34 o 
   6   4   4      872.43      845.71     14.01 o 
   7   4   4      994.92      938.37     18.49 o 
   8   4   4      198.84      183.96     10.27 o 
   9   4   4       59.59       60.84      8.10 o 
  10   4   4      272.48      373.62     17.14 o 
  11   4   4      122.01      135.19     17.04 o 
  -8   5   4        3.28       13.76     14.13 o 
  -7   5   4       28.03       22.86     18.23 o 
  -6   5   4        4.51        4.61      8.48 o 
  -5   5   4      129.15      157.71     23.79 o 
  -4   5   4      269.76      344.12     34.61 o 
  -3   5   4        0.20        2.04      4.66 o 
  -2   5   4       84.20       96.83     10.82 o 
  -1   5   4       61.06       50.69      6.55 o 
   0   5   4      438.36      482.85     14.40 o 
   1   5   4        0.10        3.01      2.91 o 
   2   5   4      512.47      483.01      7.19 o 
   3   5   4     1709.93     1518.97     56.15 o 
   4   5   4       14.92       21.53      3.02 o 
   5   5   4      235.79      210.51     10.16 o 
   6   5   4      363.12      378.74      9.53 o 
   7   5   4       54.61       57.00      8.17 o 
   8   5   4      201.51      213.48      9.48 o 
   9   5   4       54.07       65.88      7.86 o 
  10   5   4        2.40        3.33      5.54 o 
  11   5   4       12.20       11.74      8.37 o 
  12   5   4        7.21       20.04     12.04 o 
  -8   6   4       62.61       84.90     64.33 o 
  -7   6   4       15.77       20.15     17.68 o 
  -6   6   4       69.99       44.86     48.20 o 
  -5   6   4      369.16      444.26     47.93 o 
  -4   6   4      130.13      158.30     18.22 o 
  -3   6   4      393.51      456.02     28.60 o 
  -2   6   4      981.79     1099.03     27.39 o 
  -1   6   4      448.36      491.63     19.04 o 
   0   6   4     1487.59     1492.81     30.20 o 
   1   6   4     1156.66     1044.03     22.12 o 
   2   6   4      732.31      607.05     13.39 o 
   3   6   4     3790.99     3618.63     49.40 o 
   4   6   4      509.93      486.35      8.47 o 
   5   6   4      382.55      309.53      8.16 o 
   6   6   4     1494.90     1412.99     26.07 o 
   7   6   4      310.33      314.66     11.10 o 
   8   6   4      100.04      117.13      9.45 o 
   9   6   4      737.06      800.82     23.31 o 
  10   6   4      342.98      372.92     20.37 o 
  11   6   4      104.47      104.82     15.69 o 
  12   6   4       23.65       15.19     10.98 o 
  -7   7   4        0.04        0.00     16.95 o 
  -6   7   4       17.84       15.69     13.59 o 
  -5   7   4       27.49       57.42     13.26 o 
  -4   7   4       31.90       20.16     11.64 o 
  -3   7   4        8.86       15.02      8.00 o 
  -2   7   4       21.99       31.25     13.17 o 
  -1   7   4      134.84      162.31     13.27 o 
   0   7   4        4.70        2.03      4.13 o 
   1   7   4       18.75       20.53      5.96 o 
   2   7   4      223.27      212.05     10.46 o 
   3   7   4       34.67       33.11      4.03 o 
   4   7   4       39.86       22.27      5.97 o 
   5   7   4     1618.11     1616.39     18.89 o 
   6   7   4       59.56       64.40      7.11 o 
   7   7   4      269.77      325.57     13.49 o 
   8   7   4       31.78       37.32     10.42 o 
   9   7   4        3.73        3.65      3.88 o 
  10   7   4        2.61        5.27      7.64 o 
  11   7   4       47.10       54.04     14.78 o 
  12   7   4        0.14        0.00     11.86 o 
  -7   8   4        5.28        0.78     12.26 o 
  -6   8   4      107.87       74.93     83.41 o 
  -5   8   4      221.99      392.55     35.22 o 
  -4   8   4        3.83       12.54      9.52 o 
  -3   8   4      590.35      792.03     29.84 o 
  -2   8   4      129.34      159.60     13.93 o 
  -1   8   4       16.78        8.98      7.38 o 
   0   8   4     1511.08     1654.95     39.70 o 
   1   8   4     2235.41     2453.55     66.09 o 
   2   8   4     1666.62     1701.75     33.75 o 
   3   8   4      872.78      845.34     56.17 o 
   4   8   4     1508.81     1550.33     28.09 o 
   5   8   4     2252.69     2294.68     36.88 o 
   6   8   4       65.89       84.54      5.83 o 
   7   8   4      401.29      409.91     13.30 o 
   8   8   4      874.93      964.29     23.29 o 
   9   8   4       44.50       50.53     10.41 o 
  10   8   4      359.39      401.45     20.70 o 
  11   8   4       85.77       66.91     20.20 o 
  -6   9   4        3.81        0.89      7.54 o 
  -5   9   4        1.37        0.00      7.59 o 
  -4   9   4       26.13        8.86     11.83 o 
  -3   9   4      103.17      116.52     24.19 o 
  -2   9   4      398.05      453.54     27.08 o 
  -1   9   4      219.72      255.63     19.54 o 
   0   9   4       78.28       75.38     10.16 o 
   1   9   4       88.00      110.20     13.75 o 
   2   9   4      412.43      453.05     22.25 o 
   3   9   4      181.02      201.55      9.34 o 
   4   9   4       51.25       54.93      9.47 o 
   5   9   4        1.49        5.60      4.31 o 
   6   9   4        9.53       13.89      4.22 o 
   7   9   4      273.75      300.34     10.93 o 
   8   9   4      310.56      315.13     13.89 o 
   9   9   4       22.17       24.52      8.14 o 
  10   9   4        6.27       11.64      8.87 o 
  11   9   4       35.59       35.44     13.26 o 
  -5  10   4        0.87        0.00     11.55 o 
  -4  10   4        8.92        0.00      7.96 o 
  -3  10   4      299.65      463.81     53.59 o 
  -2  10   4       95.42      123.32     18.08 o 
  -1  10   4      263.94      352.24     20.00 o 
   0  10   4      207.43      240.35     15.75 o 
   1  10   4      335.39      335.93     18.65 o 
   2  10   4      670.53      806.98     26.14 o 
   3  10   4     2003.18     2287.78     38.21 o 
   4  10   4      706.62      809.25     21.73 o 
   5  10   4       21.64       31.74      6.96 o 
   6  10   4      392.81      399.93     12.99 o 
   7  10   4       60.38       74.22      8.38 o 
   8  10   4      193.58      221.57      9.56 o 
   9  10   4      440.47      533.06     38.23 o 
  10  10   4      145.25      173.60     33.46 o 
  11  10   4        0.46        0.00      6.66 o 
  -4  11   4        4.41        0.00      7.72 o 
  -3  11   4        7.89        1.85      8.81 o 
  -2  11   4       70.03       90.70     19.39 o 
  -1  11   4        0.20        0.24      5.75 o 
   0  11   4       88.56      110.67     15.44 o 
   1  11   4       56.55       50.32     11.43 o 
   2  11   4       18.94       34.27      9.90 o 
   3  11   4       22.03       23.17      6.09 o 
   4  11   4       45.95       57.29      9.16 o 
   5  11   4       79.14       76.07     23.00 o 
   6  11   4      563.95      613.08     19.21 o 
   7  11   4       88.54       87.89     13.11 o 
   8  11   4        4.50        8.94      5.48 o 
   9  11   4       27.12       32.29      6.85 o 
  10  11   4        6.17       10.25      7.28 o 
  11  11   4        0.06        0.37      4.40 o 
  -3  12   4        2.45        5.19      9.68 o 
  -2  12   4       98.82      145.40     19.62 o 
  -1  12   4       63.67       96.07     19.20 o 
   0  12   4       11.89       14.19     10.99 o 
   1  12   4      820.95     1046.78     38.60 o 
   2  12   4       73.68       78.41     16.96 o 
   3  12   4        4.66        7.79      6.20 o 
   4  12   4     1145.28     1407.93     83.93 o 
   5  12   4        6.14        6.10      5.01 o 
   6  12   4        3.90        9.09      6.06 o 
   7  12   4      385.91      460.44     16.67 o 
   8  12   4      196.73      256.27     14.82 o 
   9  12   4       18.49       14.09      6.31 o 
  10  12   4       56.89       30.79     10.45 o 
  -2  13   4        1.16        0.63      9.25 o 
  -1  13   4        0.05        4.14      8.40 o 
   0  13   4        0.17        0.00      8.00 o 
   1  13   4       12.52        3.30      8.22 o 
   2  13   4      115.26      107.09     20.80 o 
   3  13   4       61.47       60.97     11.00 o 
   4  13   4       24.83       29.24      9.92 o 
   5  13   4       81.00       88.85     16.77 o 
   6  13   4      155.92      180.08      9.04 o 
   7  13   4       27.13       34.90      7.02 o 
   8  13   4        0.12        0.83      2.86 o 
   9  13   4       14.79       11.12      7.26 o 
   0  14   4       50.09       28.61     15.14 o 
   1  14   4       73.33       76.54     16.99 o 
   2  14   4       83.52       74.58     19.90 o 
   3  14   4      217.72      310.57     44.85 o 
   4  14   4       30.06       28.51     10.86 o 
   5  14   4       15.36       21.54      8.94 o 
   6  14   4      182.26      238.46     21.63 o 
   7  14   4       78.53       75.75     14.31 o 
   8  14   4       57.98       81.47     45.45 o 
   2  15   4        1.38       11.36      8.58 o 
   3  15   4        1.13        0.00      7.82 o 
   4  15   4        3.42        2.97      5.99 o 
   5  15   4       60.29       50.22     24.28 o 
   6  15   4       53.53       49.50     12.96 o 
  -6 -12   5        0.02        1.65     16.12 o 
  -5 -12   5        6.33        9.34     20.89 o 
  -4 -12   5        9.67       27.12     17.04 o 
  -3 -12   5        1.11        7.51     13.19 o 
  -2 -12   5        0.08        7.15     13.01 o 
  -1 -12   5        2.83        0.00     12.46 o 
   0 -12   5        0.20        0.00      6.69 o 
  -7 -11   5       82.34      114.37     23.64 o 
  -6 -11   5       25.66       48.92     18.51 o 
  -5 -11   5       52.41       45.63     27.49 o 
  -4 -11   5       20.83       43.97     27.12 o 
  -3 -11   5      125.15      170.86     25.48 o 
  -2 -11   5      113.60       64.52     36.29 o 
  -1 -11   5      106.54       88.28     29.67 o 
   0 -11   5      106.55       18.27     25.02 o 
   1 -11   5       13.52        8.05      9.44 o 
   2 -11   5       16.90       14.69     10.26 o 
  -8 -10   5       31.36       49.11     29.68 o 
  -7 -10   5        7.27        9.53     12.09 o 
  -6 -10   5        0.44        1.47      8.43 o 
  -5 -10   5       12.67       14.66     12.09 o 
  -4 -10   5        2.92        6.23     15.94 o 
  -3 -10   5       29.60       32.98     14.84 o 
  -2 -10   5       48.82       29.49      7.12 o 
  -1 -10   5       60.38       45.78      9.04 o 
   0 -10   5        1.45        0.00      3.26 o 
   1 -10   5       13.40        6.72      8.23 o 
   2 -10   5        0.00        0.88      4.27 o 
   3 -10   5       21.69       21.70     10.69 o 
  -9  -9   5       75.64       74.86     56.91 o 
  -8  -9   5        3.53        0.55      7.33 o 
  -7  -9   5       19.90       23.82     13.56 o 
  -6  -9   5      299.57      377.49     43.13 o 
  -5  -9   5      128.93      164.83     20.72 o 
  -4  -9   5       15.35       11.73     10.44 o 
  -3  -9   5      451.70      541.21     32.15 o 
  -2  -9   5      488.90      410.21    109.24 o 
  -1  -9   5      204.81      158.20      7.09 o 
   0  -9   5      174.59      130.61     10.73 o 
   1  -9   5      223.32      177.96     16.63 o 
   2  -9   5       46.09       39.30      8.30 o 
   3  -9   5        0.63        0.00      6.92 o 
   4  -9   5      145.63      186.90     21.45 o 
   5  -9   5       13.90       22.11     13.27 o 
  -9  -8   5       14.96        7.96     10.36 o 
  -8  -8   5       15.94       16.89     15.85 o 
  -7  -8   5        3.56        5.02      7.18 o 
  -6  -8   5      142.88      123.40     17.97 o 
  -5  -8   5       16.50       23.82     17.96 o 
  -4  -8   5      284.25      284.86     21.66 o 
  -3  -8   5       38.99       50.03     20.34 o 
  -2  -8   5        0.25        0.82      1.45 o 
  -1  -8   5       39.43       26.68      4.49 o 
   0  -8   5      402.31      402.17     13.81 o 
   1  -8   5        0.76        2.66      4.13 o 
   2  -8   5      333.79      363.82     16.58 o 
   3  -8   5       36.27       54.47     11.10 o 
   4  -8   5        3.92       10.49      8.83 o 
   5  -8   5       58.17       63.03     13.36 o 
   6  -8   5       15.77       21.66     12.15 o 
 -10  -7   5       91.99        2.38     17.96 o 
  -9  -7   5      116.15      108.61     87.72 o 
  -8  -7   5      177.60      220.99     28.70 o 
  -7  -7   5      567.79      645.53     29.14 o 
  -6  -7   5       44.75       58.30     12.83 o 
  -5  -7   5       42.21       33.72     11.55 o 
  -4  -7   5      858.71      957.02     47.92 o 
  -3  -7   5      433.49      423.78     23.52 o 
  -2  -7   5      525.08      471.70     37.98 o 
  -1  -7   5     1739.57     1764.43     29.12 o 
   0  -7   5      801.45      743.84     15.93 o 
   1  -7   5      162.49      135.17     12.56 o 
   2  -7   5       42.96       57.48      7.74 o 
   3  -7   5        7.16       14.78      7.45 o 
   4  -7   5      402.49      504.26     23.29 o 
   5  -7   5       92.27       84.34     13.47 o 
   6  -7   5       62.98       27.28     29.14 o 
 -10  -6   5        1.04        0.18      2.74 o 
  -9  -6   5        2.95        1.09      2.78 o 
  -8  -6   5       13.60        9.98      2.86 o 
  -7  -6   5       86.67       76.91     14.00 o 
  -6  -6   5       57.38       55.02      9.38 o 
  -5  -6   5      357.42      410.95     25.53 o 
  -4  -6   5      219.76      187.17     15.60 o 
  -3  -6   5      144.31      145.63     21.28 o 
  -2  -6   5      139.92      121.12     16.05 o 
  -1  -6   5       27.68       35.25      3.76 o 
   0  -6   5       33.20       39.10      6.08 o 
   1  -6   5       33.78       31.27      6.07 o 
   2  -6   5       48.82       90.73      9.15 o 
   3  -6   5        9.67       19.12      7.54 o 
   4  -6   5       15.86       13.33      7.15 o 
   5  -6   5       44.59       29.09      9.99 o 
   6  -6   5        1.17        4.64      7.90 o 
   7  -6   5       61.18       37.86     42.43 o 
 -10  -5   5      126.34       36.31     14.95 o 
  -9  -5   5      150.51       66.00     22.47 o 
  -8  -5   5      560.18      426.70     77.05 o 
  -7  -5   5      194.48      180.95     28.44 o 
  -6  -5   5      260.14      239.37     17.13 o 
  -5  -5   5     1136.51     1091.41     33.68 o 
  -4  -5   5       80.75      106.12     15.40 o 
  -3  -5   5      317.64      266.18     15.25 o 
  -2  -5   5     1469.66     1382.42     36.74 o 
  -1  -5   5       14.67       22.83      2.70 o 
   0  -5   5      860.95      793.60     16.34 o 
   1  -5   5      495.89      468.29     12.87 o 
   2  -5   5      206.47      227.49     11.20 o 
   3  -5   5     1164.46     1264.72     31.28 o 
   4  -5   5      252.71      296.38     15.12 o 
   5  -5   5       11.43       11.09      7.18 o 
   6  -5   5      105.69      128.45     17.53 o 
   7  -5   5        9.30        3.06      9.60 o 
   8  -5   5       30.02       13.47     17.82 o 
 -10  -4   5       29.00       13.15      7.38 o 
  -9  -4   5        0.52        0.05      2.82 o 
  -8  -4   5      100.76       81.59     10.33 o 
  -7  -4   5        0.17        0.00      2.92 o 
  -6  -4   5      521.99      446.73     30.10 o 
  -5  -4   5        1.44        0.26      1.05 o 
  -4  -4   5       25.80       31.12      5.58 o 
  -3  -4   5     1031.02     1018.05     20.99 o 
  -2  -4   5      236.11      264.49      3.95 o 
  -1  -4   5     1188.55     1171.87     19.84 o 
   0  -4   5      401.22      401.00      9.90 o 
   1  -4   5        0.06        1.35      3.12 o 
   2  -4   5      108.17      126.12      8.68 o 
   3  -4   5       14.79       18.88      6.16 o 
   4  -4   5      290.70      262.03     13.50 o 
   5  -4   5      190.19      197.90     13.92 o 
   6  -4   5       30.73       25.12      9.28 o 
   7  -4   5        6.18        4.42      9.23 o 
   8  -4   5       13.45       15.99     13.84 o 
   9  -4   5        4.78        4.87      9.62 o 
 -10  -3   5       63.20       35.13     13.06 o 
  -9  -3   5      243.45      244.47     21.69 o 
  -8  -3   5      700.67      669.70     38.28 o 
  -7  -3   5      273.07      303.06     19.41 o 
  -6  -3   5     1164.54     1228.78     31.31 o 
  -5  -3   5      154.22      171.76      6.46 o 
  -4  -3   5      123.88      115.66      3.70 o 
  -3  -3   5     4419.52     4038.66     47.07 o 
  -2  -3   5        5.27        6.90      1.32 o 
  -1  -3   5       31.97       23.09      4.95 o 
   0  -3   5       36.82       48.00      3.13 o 
   1  -3   5      459.96      392.58     11.36 o 
   2  -3   5     4165.13     4182.27     81.96 o 
   3  -3   5      998.19      966.13     22.60 o 
   4  -3   5      298.76      265.45     14.91 o 
   5  -3   5      970.83     1016.16     31.26 o 
   6  -3   5       44.15       50.90     12.81 o 
   7  -3   5      153.79      141.73     24.00 o 
   8  -3   5       44.46       56.65     14.01 o 
   9  -3   5        1.90        4.21      9.87 o 
 -10  -2   5       15.36       12.70      8.00 o 
  -9  -2   5       13.07        5.84      7.43 o 
  -8  -2   5      139.84      148.77     13.72 o 
  -7  -2   5       34.74       35.75      7.26 o 
  -6  -2   5        0.36        0.54      2.42 o 
  -5  -2   5     1510.91     1478.28     20.71 o 
  -4  -2   5      413.91      390.75      9.51 o 
  -3  -2   5      142.40      129.31      3.46 o 
  -2  -2   5      179.81      176.99      4.76 o 
  -1  -2   5        2.74        1.92      1.16 o 
   0  -2   5       20.08       21.26      1.94 o 
   1  -2   5       42.40       42.90      3.17 o 
   2  -2   5     2321.02     2317.08     34.55 o 
   3  -2   5      303.03      273.25     15.62 o 
   4  -2   5     1206.08     1221.31     27.36 o 
   5  -2   5        7.13       17.86      6.10 o 
   6  -2   5      582.07      591.79     28.33 o 
   7  -2   5        0.05        3.88      6.67 o 
   8  -2   5       89.73      103.49     19.34 o 
   9  -2   5        0.06        9.66      9.80 o 
  10  -2   5        0.84        0.00     14.45 o 
 -10  -1   5       42.35       52.75     16.03 o 
  -9  -1   5      263.11      350.18     26.80 o 
  -8  -1   5      251.62      324.98     16.32 o 
  -7  -1   5      499.14      549.30     17.81 o 
  -6  -1   5      546.37      618.61     17.52 o 
  -5  -1   5      272.13      274.67     10.92 o 
  -4  -1   5      189.44      180.18      6.19 o 
  -3  -1   5       25.58       20.73      3.16 o 
  -2  -1   5      171.21      144.33      4.53 o 
  -1  -1   5     2369.65     2172.83     23.64 o 
   0  -1   5      600.48      581.93      8.60 o 
   1  -1   5     2361.74     2003.27     27.90 o 
   2  -1   5     2408.87     2118.60     32.56 o 
   3  -1   5     1108.81     1109.12     19.01 o 
   4  -1   5     1756.44     1651.72     31.77 o 
   5  -1   5     1025.79      926.57     22.25 o 
   6  -1   5      475.73      442.99     17.61 o 
   7  -1   5      609.54      712.37     25.45 o 
   8  -1   5       55.67       50.91     13.66 o 
   9  -1   5      137.77       91.81     72.70 o 
  10  -1   5       14.43       14.19     11.58 o 
 -10   0   5        3.32        2.05      6.29 o 
  -9   0   5        3.80        4.10      9.39 o 
  -8   0   5       87.13       92.45     12.33 o 
  -7   0   5      170.56      185.83     14.30 o 
  -6   0   5      259.31      275.98     13.89 o 
  -5   0   5       14.62       16.08      4.73 o 
  -4   0   5       92.25       84.80      5.85 o 
  -3   0   5        0.95        0.00      1.59 o 
  -2   0   5       19.54       26.43      3.32 o 
  -1   0   5       21.23       18.77      1.87 o 
   0   0   5        0.13        1.90      1.56 o 
   1   0   5       76.83       66.04      7.34 o 
   2   0   5      610.01      579.82     11.69 o 
   3   0   5      204.61      198.60      8.22 o 
   4   0   5      134.46      119.66      8.42 o 
   5   0   5       54.81       54.08      6.72 o 
   6   0   5       10.31       16.65      7.52 o 
   7   0   5       58.10       57.90     11.89 o 
   8   0   5      179.25      209.96     19.95 o 
   9   0   5        0.25        0.00      7.78 o 
  10   0   5       63.95       43.87     32.62 o 
 -10   1   5       25.94       28.81     10.94 o 
  -9   1   5      115.72      179.30     19.00 o 
  -8   1   5      141.69      223.18     18.14 o 
  -7   1   5      561.66      681.21     30.68 o 
  -6   1   5      232.84      283.86     13.06 o 
  -5   1   5      779.39      815.96     31.01 o 
  -4   1   5     1129.12     1039.77     20.34 o 
  -3   1   5      114.34       84.18      6.16 o 
  -2   1   5      412.83      353.87     12.94 o 
  -1   1   5      234.99      252.78     13.44 o 
   0   1   5     7956.25     7749.81     76.66 o 
   2   1   5      252.32      234.87     15.63 o 
   3   1   5     2820.11     2468.99     35.73 o 
   4   1   5     2008.15     1785.45     33.04 o 
   5   1   5      418.28      376.91     11.87 o 
   6   1   5     3579.11     3800.37     68.48 o 
   7   1   5      609.45      633.60     21.06 o 
   8   1   5      109.84      104.85     12.45 o 
   9   1   5      114.95      158.58     15.84 o 
  10   1   5       21.95       10.24     12.02 o 
  11   1   5       18.58       10.03     10.53 o 
  -9   2   5       11.59       21.95     10.50 o 
  -8   2   5        0.03        5.89      7.47 o 
  -7   2   5      146.49      157.79     13.89 o 
  -6   2   5       10.48       11.86      5.99 o 
  -5   2   5      112.54      130.09     10.53 o 
  -4   2   5        2.41        5.22      5.16 o 
  -3   2   5      309.17      291.50     12.95 o 
  -2   2   5        3.71        0.46      2.27 o 
  -1   2   5      968.62      952.68     13.06 o 
   0   2   5      946.80      834.48     14.79 o 
   1   2   5      143.09      134.07     14.05 o 
   2   2   5     1368.71     1274.39     25.47 o 
   3   2   5      596.37      563.33     12.37 o 
   4   2   5      640.91      557.89     12.01 o 
   5   2   5       90.36       93.71      6.73 o 
   6   2   5      410.02      359.01     12.72 o 
   7   2   5       85.55       87.07     11.13 o 
   8   2   5       37.38       60.61     11.48 o 
   9   2   5       91.18       74.07     14.07 o 
  10   2   5       61.48       37.32     13.58 o 
  11   2   5        0.39        0.00      5.95 o 
  -9   3   5       26.45       26.31     15.36 o 
  -8   3   5       82.19       78.59     25.54 o 
  -7   3   5        6.56       13.49      7.49 o 
  -6   3   5      160.06      213.85     18.70 o 
  -5   3   5     2914.20     3546.70     76.51 o 
  -4   3   5      207.22      235.31     13.15 o 
  -3   3   5     1151.52     1283.64     30.19 o 
  -2   3   5     8567.79     9096.95    134.07 o 
  -1   3   5        4.79        3.21      3.11 o 
   0   3   5       92.52       93.72      6.61 o 
   1   3   5     4007.07     3590.95     52.86 o 
   2   3   5     1683.78     1528.21     18.42 o 
   3   3   5      851.08      728.28     16.87 o 
   4   3   5     2718.46     2310.25     37.62 o 
   5   3   5     1559.22     1392.93     25.62 o 
   6   3   5     1225.03     1161.48     23.07 o 
   7   3   5      540.59      519.55     37.93 o 
   8   3   5      587.31      642.80     19.52 o 
   9   3   5       61.83       62.59     10.08 o 
  10   3   5        8.92        8.08      8.44 o 
  11   3   5       77.83       60.10     21.47 o 
  -9   4   5        1.64        5.20      9.93 o 
  -8   4   5       44.67       44.93     48.93 o 
  -7   4   5        2.41       11.51      9.41 o 
  -6   4   5       28.32       27.31     10.12 o 
  -5   4   5        1.41        0.00      8.50 o 
  -4   4   5       44.91       39.21     14.06 o 
  -3   4   5      719.71      822.99     22.50 o 
  -2   4   5      195.52      185.24     10.30 o 
  -1   4   5      410.16      369.51     13.62 o 
   0   4   5       37.56       51.21      6.80 o 
   1   4   5     2481.33     2256.97     42.21 o 
   2   4   5     1285.49     1080.49     18.84 o 
   3   4   5      216.82      227.22      4.42 o 
   4   4   5       56.59       91.94     10.82 o 
   5   4   5        0.80        1.42      1.93 o 
   6   4   5      798.46      816.43     23.99 o 
   7   4   5       41.84       52.38      7.12 o 
   8   4   5       69.68       69.94      9.29 o 
   9   4   5       50.32       55.48      8.97 o 
  10   4   5       10.65        7.78      6.87 o 
  11   4   5       48.75       42.72     16.11 o 
  -8   5   5       33.24       46.98     52.04 o 
  -7   5   5      199.10      217.95    137.37 o 
  -6   5   5      144.23      199.53     18.56 o 
  -5   5   5       15.68       15.99      8.86 o 
  -4   5   5      593.40      663.19     48.03 o 
  -3   5   5     1088.07     1212.47     30.69 o 
  -2   5   5     1765.33     2075.78     39.51 o 
  -1   5   5     1932.09     2024.30     35.59 o 
   0   5   5     2555.19     2261.87     36.29 o 
   1   5   5      652.30      620.52     16.33 o 
   2   5   5     2714.73     2681.27     43.85 o 
   3   5   5      283.65      214.53      7.01 o 
   4   5   5      707.90      592.29      9.11 o 
   5   5   5     4052.50     4051.34     55.50 o 
   6   5   5     1773.31     1650.23     22.45 o 
   7   5   5     1057.28     1067.17     18.44 o 
   8   5   5       38.95       30.01      6.01 o 
   9   5   5       52.13       61.57      9.07 o 
  10   5   5      339.79      405.54     18.57 o 
  11   5   5       38.86       39.65     10.36 o 
  -8   6   5        9.82       16.46     15.95 o 
  -7   6   5        6.86        1.59      7.72 o 
  -6   6   5       34.20       26.80     23.36 o 
  -5   6   5      250.54      341.81     25.62 o 
  -4   6   5      313.80      398.44     28.37 o 
  -3   6   5       92.95      116.58     13.48 o 
  -2   6   5      713.42      802.68     23.69 o 
  -1   6   5        0.03        0.00      3.17 o 
   0   6   5       16.54       27.38      5.76 o 
   1   6   5     1128.61     1072.63     23.88 o 
   2   6   5      206.73      180.46     10.20 o 
   3   6   5      800.12      859.64     16.52 o 
   4   6   5      153.62      160.91      5.00 o 
   5   6   5      135.96      134.65      5.38 o 
   6   6   5      314.05      305.58      9.68 o 
   7   6   5       11.93        5.84      3.81 o 
   8   6   5      334.71      369.16     16.45 o 
   9   6   5       35.26       52.49      7.15 o 
  10   6   5       48.53       51.31      8.55 o 
  11   6   5        0.07        2.81      5.43 o 
  12   6   5        3.35       12.36      7.99 o 
  -7   7   5        5.84        8.90     13.51 o 
  -6   7   5      195.08      285.29    163.69 o 
  -5   7   5      219.86      335.97     46.23 o 
  -4   7   5      399.88      532.65     25.82 o 
  -3   7   5       65.69       89.91     14.92 o 
  -2   7   5      233.45      242.32     17.34 o 
  -1   7   5      666.33      783.07     26.57 o 
   0   7   5      717.11      748.53     22.62 o 
   1   7   5     1835.44     1792.55     51.17 o 
   2   7   5     2418.95     2486.55     73.32 o 
   3   7   5       96.90      102.41      7.58 o 
   4   7   5     1153.47     1065.94     19.44 o 
   5   7   5     2044.43     2114.01     22.72 o 
   6   7   5       10.18       11.73      3.03 o 
   7   7   5      495.00      474.91     13.58 o 
   8   7   5      785.79      842.27     21.55 o 
   9   7   5      189.47      222.25     20.20 o 
  10   7   5      107.50      108.58     11.08 o 
  11   7   5      172.05      252.24     17.55 o 
  12   7   5       53.74       57.63     12.80 o 
  -7   8   5        6.84        5.36     10.82 o 
  -6   8   5        1.59        0.00      8.16 o 
  -5   8   5       32.18       13.59     23.45 o 
  -4   8   5       17.13        9.61     10.70 o 
  -3   8   5      117.73      127.15     18.42 o 
  -2   8   5        3.79       12.58     12.17 o 
  -1   8   5       38.29       49.73      9.58 o 
   0   8   5      935.77     1086.56     37.00 o 
   1   8   5        9.99        7.24      4.99 o 
   2   8   5        3.49        4.22      4.21 o 
   3   8   5        2.50        0.62      2.29 o 
   4   8   5      395.44      412.60     13.00 o 
   5   8   5       55.66       67.50      7.20 o 
   6   8   5        7.78       12.42      3.59 o 
   7   8   5       51.41       37.02      6.19 o 
   8   8   5        0.19        0.00      6.14 o 
   9   8   5       29.89       36.13      7.77 o 
  10   8   5        2.47        3.85      7.52 o 
  11   8   5       27.01       35.54     13.20 o 
  -6   9   5        6.08        0.00      9.65 o 
  -5   9   5      192.58      307.90    184.40 o 
  -4   9   5      154.20      244.16    148.53 o 
  -3   9   5        1.73        0.00      6.59 o 
  -2   9   5      606.49      759.96     33.09 o 
  -1   9   5       88.42      106.76     15.01 o 
   0   9   5      141.53      163.63     20.08 o 
   1   9   5     1016.28     1190.15     28.94 o 
   2   9   5       10.82        7.45      6.13 o 
   3   9   5       73.21       85.79      7.13 o 
   4   9   5      997.58     1047.32     56.40 o 
   5   9   5        7.84       10.38      3.33 o 
   6   9   5       86.51       99.57      6.99 o 
   7   9   5     1282.50     1334.53     21.24 o 
   8   9   5       78.06       81.41     30.85 o 
   9   9   5      328.64      375.80     23.37 o 
  10   9   5      315.13      364.19     21.66 o 
  11   9   5       38.00       40.23     13.90 o 
  -5  10   5        7.58        0.59      7.22 o 
  -4  10   5        0.13        0.00     10.20 o 
  -3  10   5        4.62        0.36      9.06 o 
  -2  10   5       97.75      103.77     18.58 o 
  -1  10   5      392.12      496.20     34.67 o 
   0  10   5       31.72       37.02     11.39 o 
   1  10   5       96.43      119.46     11.89 o 
   2  10   5       39.54       33.26     12.35 o 
   3  10   5      843.94      897.31     21.29 o 
   4  10   5      248.92      284.21     13.10 o 
   5  10   5        2.39        6.23      5.04 o 
   6  10   5       24.62       33.01      4.78 o 
   7  10   5        3.16        3.20      3.42 o 
   8  10   5       85.56       74.10      7.70 o 
   9  10   5      127.83      136.02     11.33 o 
  10  10   5        3.23       12.40      9.15 o 
  11  10   5       14.92       11.27     10.52 o 
  -4  11   5        3.37        2.45     10.45 o 
  -3  11   5       74.17       54.05     45.45 o 
  -2  11   5      111.58      118.96     83.41 o 
  -1  11   5      214.29      280.77     20.89 o 
   0  11   5      115.69      152.37     15.29 o 
   1  11   5        7.29       10.01      7.09 o 
   2  11   5      225.36      261.36     23.41 o 
   3  11   5      189.31      216.56     15.18 o 
   4  11   5       94.30      106.14     13.11 o 
   5  11   5      904.05     1078.46     61.64 o 
   6  11   5      235.41      252.23     13.93 o 
   7  11   5       24.55       20.53      6.16 o 
   8  11   5      825.13      959.23     38.67 o 
   9  11   5      436.94      557.34     17.48 o 
  10  11   5       74.96       90.94     15.33 o 
  11  11   5       69.54       61.46     11.61 o 
  -3  12   5        7.51        0.00      9.15 o 
  -2  12   5        9.35       16.42     18.51 o 
  -1  12   5       51.35       61.76     14.48 o 
   0  12   5        7.39        4.41      7.46 o 
   1  12   5       40.10       40.06     10.70 o 
   2  12   5      217.04      261.71     25.38 o 
   3  12   5       16.90       17.85      7.70 o 
   4  12   5        4.32        0.74      3.75 o 
   5  12   5       63.92       59.77      8.68 o 
   6  12   5      167.62      166.99     11.47 o 
   7  12   5       50.38       46.03      6.50 o 
   8  12   5        5.23        9.39      5.87 o 
   9  12   5       65.24       56.19     11.31 o 
  10  12   5        4.65        0.56      4.24 o 
  -2  13   5        2.97        0.00      9.08 o 
  -1  13   5       41.04       52.32     23.60 o 
   0  13   5       62.62       79.35     23.67 o 
   1  13   5      225.97      281.37     30.71 o 
   2  13   5       79.20       94.12     20.54 o 
   3  13   5        8.54        2.39      5.37 o 
   4  13   5       14.87       24.87      9.29 o 
   5  13   5       84.19       91.60     17.69 o 
   6  13   5      209.97      235.38     13.46 o 
   7  13   5      546.87      702.05     25.99 o 
   8  13   5      316.36      408.37     16.04 o 
   9  13   5       15.10        7.70      5.28 o 
   0  14   5       14.66       33.82     13.38 o 
   1  14   5       23.66       13.63     15.93 o 
   2  14   5        7.90        3.35      8.35 o 
   3  14   5       45.26       61.91     14.67 o 
   4  14   5        2.47        0.15      4.44 o 
   5  14   5       21.21       19.24     12.43 o 
   6  14   5       14.21       15.31      7.34 o 
   7  14   5        9.44       10.59      7.44 o 
   8  14   5        0.00        0.73      3.31 o 
   2  15   5       14.23       10.51     10.99 o 
   3  15   5       14.30       20.66     10.27 o 
   4  15   5       55.98       74.69     18.78 o 
   5  15   5        5.20        3.59      7.66 o 
   6  15   5       93.00       99.58     24.68 o 
   7  15   5       46.51       42.89     10.33 o 
  -6 -11   6        0.40        0.00      9.53 o 
  -5 -11   6        8.63        2.56     10.26 o 
  -4 -11   6        0.34        8.98     20.34 o 
  -3 -11   6       63.18       91.82     34.64 o 
  -2 -11   6        0.02        0.00      9.34 o 
  -1 -11   6       98.36       33.73     23.37 o 
   0 -11   6        0.56        1.25      5.68 o 
   1 -11   6        1.32        0.00      4.74 o 
  -8 -10   6       63.37       72.02     34.45 o 
  -7 -10   6       55.13      101.71     35.19 o 
  -6 -10   6       58.86       82.10     20.53 o 
  -5 -10   6       89.20      123.17     21.45 o 
  -4 -10   6       66.88       91.27     20.16 o 
  -3 -10   6       19.60        3.85     15.76 o 
  -2 -10   6      355.16      263.79    138.04 o 
  -1 -10   6       99.67       57.80     14.88 o 
   0 -10   6       27.49        9.43     10.63 o 
   1 -10   6      212.50       90.50     72.26 o 
   2 -10   6       12.30        3.05      8.62 o 
   3 -10   6       77.10       65.71     22.27 o 
  -8  -9   6       44.47       63.04     20.34 o 
  -7  -9   6        6.30       18.69     13.74 o 
  -6  -9   6       27.09       10.26     18.32 o 
  -5  -9   6        5.35        4.95      9.71 o 
  -4  -9   6       86.86       95.31     18.33 o 
  -3  -9   6       48.42       38.12     22.54 o 
  -2  -9   6        0.83        2.05      2.59 o 
  -1  -9   6       93.95       94.08     16.02 o 
   0  -9   6       71.99       49.33     12.10 o 
   1  -9   6       63.52       43.63      9.16 o 
   2  -9   6       76.10       56.73     10.95 o 
   3  -9   6       14.49        9.29      8.21 o 
   4  -9   6       43.19       38.75     13.56 o 
  -9  -8   6      148.89      108.25    107.25 o 
  -8  -8   6      157.82       91.44     81.87 o 
  -7  -8   6       15.40       12.46     12.09 o 
  -6  -8   6      125.95      173.44     21.82 o 
  -5  -8   6      320.83      345.45     39.10 o 
  -4  -8   6       11.61       19.60     11.36 o 
  -3  -8   6      536.46      588.05     31.25 o 
  -2  -8   6      692.95      568.19    126.60 o 
  -1  -8   6       35.85       36.26      5.20 o 
   0  -8   6      193.39      165.95     12.47 o 
   1  -8   6      213.98      189.98     15.04 o 
   2  -8   6        1.55        0.00      5.13 o 
   3  -8   6      171.33      174.82     23.84 o 
   4  -8   6      100.38       88.01     15.20 o 
   5  -8   6       84.06       27.94     41.33 o 
  -9  -7   6        0.07        6.23     13.25 o 
  -8  -7   6       93.44      100.52     71.03 o 
  -7  -7   6       90.32      117.40     16.99 o 
  -6  -7   6       42.40       43.57     13.34 o 
  -5  -7   6        2.68        4.03      7.69 o 
  -4  -7   6      572.48      574.67     40.27 o 
  -3  -7   6       24.08       30.60     10.99 o 
  -2  -7   6      315.52      262.47     43.05 o 
  -1  -7   6       59.45       47.27      3.78 o 
   0  -7   6      326.27      281.45     13.50 o 
   1  -7   6      100.90      101.92     12.16 o 
   2  -7   6       81.11       81.45     10.13 o 
   3  -7   6        6.63        5.71      6.44 o 
   4  -7   6       17.44       23.96     13.30 o 
   5  -7   6        0.90        0.39      6.60 o 
   6  -7   6       11.73        1.10      6.43 o 
 -10  -6   6       47.80        1.83     11.18 o 
  -9  -6   6      117.90       20.93     12.92 o 
  -8  -6   6      508.73      243.47     15.62 o 
  -7  -6   6      327.54      386.75     29.65 o 
  -6  -6   6      153.12      158.04     13.12 o 
  -5  -6   6      203.64      238.91     14.63 o 
  -4  -6   6       15.28       14.11      8.43 o 
  -3  -6   6      631.42      595.03     36.44 o 
  -2  -6   6      731.28      657.95     60.23 o 
  -1  -6   6     1395.70     1387.70     30.91 o 
   0  -6   6       64.61       70.06      7.44 o 
   1  -6   6       35.84       27.94      4.97 o 
   2  -6   6      623.05      655.66     18.43 o 
   3  -6   6      105.14       87.66      9.73 o 
   4  -6   6      325.45      380.41     27.43 o 
   5  -6   6      425.14      498.74     30.12 o 
   6  -6   6        0.64        0.00      6.99 o 
   7  -6   6        7.54        4.79      9.95 o 
 -10  -5   6        6.71        3.33      5.88 o 
  -9  -5   6        4.58        3.35      4.36 o 
  -8  -5   6       11.60        9.41      4.63 o 
  -7  -5   6       71.37       52.37      8.25 o 
  -6  -5   6      637.89      708.46     23.07 o 
  -5  -5   6      151.30      171.18     14.11 o 
  -4  -5   6       31.33       41.65      7.59 o 
  -3  -5   6       40.16       35.37      8.98 o 
  -2  -5   6       64.53       64.34      2.64 o 
  -1  -5   6       65.69       89.33      7.03 o 
   0  -5   6        2.15        7.68      2.80 o 
   1  -5   6      136.43      137.91     10.53 o 
   2  -5   6       49.49       54.09     10.17 o 
   3  -5   6      295.60      241.90     12.66 o 
   4  -5   6       19.14       12.70      7.54 o 
   5  -5   6        3.42        0.00      8.98 o 
   6  -5   6       28.24       30.00     10.79 o 
   7  -5   6        4.57        2.45      9.89 o 
   8  -5   6        7.46        2.23      7.75 o 
 -10  -4   6       43.88       23.48     12.01 o 
  -9  -4   6      180.05      106.50     33.34 o 
  -8  -4   6        1.04        4.48      4.19 o 
  -7  -4   6       87.88       89.50     10.82 o 
  -6  -4   6      561.04      565.89     29.51 o 
  -5  -4   6      293.29      238.69     11.13 o 
  -4  -4   6     1395.93     1302.02     19.89 o 
  -3  -4   6     1149.54     1110.12     31.45 o 
  -2  -4   6      345.92      370.33      5.05 o 
  -1  -4   6      114.42       80.77      5.05 o 
   0  -4   6       40.22       47.11      3.68 o 
   1  -4   6     1881.56     1798.53     27.25 o 
   2  -4   6     1399.24     1365.97     27.03 o 
   3  -4   6      953.18      891.18     24.54 o 
   4  -4   6     2560.96     2744.98     57.46 o 
   5  -4   6        1.44        5.37      5.94 o 
   6  -4   6        5.85        0.00      6.21 o 
   7  -4   6      120.56      175.03     18.06 o 
   8  -4   6        9.52        2.93      8.56 o 
 -10  -3   6        5.62        6.90      7.54 o 
  -9  -3   6       15.59        5.04      5.28 o 
  -8  -3   6       56.24       36.80      7.68 o 
  -7  -3   6      333.63      327.10     16.73 o 
  -6  -3   6      167.82      134.01      7.68 o 
  -5  -3   6        9.31       12.40      3.86 o 
  -4  -3   6      876.06      871.87     16.40 o 
  -3  -3   6      176.74      184.61      5.47 o 
  -2  -3   6       54.43       62.65      2.79 o 
  -1  -3   6      355.30      347.00      8.75 o 
   0  -3   6        0.88        0.00      1.62 o 
   1  -3   6       26.92       18.33      4.12 o 
   2  -3   6      195.75      191.60     11.50 o 
   3  -3   6        5.96       11.52      4.99 o 
   4  -3   6        0.48        0.15      3.86 o 
   5  -3   6      312.46      325.95     15.92 o 
   6  -3   6       57.71       52.17     12.04 o 
   7  -3   6        5.62        0.00     10.90 o 
   8  -3   6        1.31        0.00      9.47 o 
   9  -3   6       10.19       12.76     14.00 o 
 -10  -2   6       30.55       23.74      9.96 o 
  -9  -2   6       17.58        8.82      6.53 o 
  -8  -2   6      248.93      241.34     16.61 o 
  -7  -2   6       22.72       32.68      6.99 o 
  -6  -2   6      111.13      127.09      8.60 o 
  -5  -2   6     1250.41     1230.02     25.74 o 
  -4  -2   6      565.04      543.87     10.80 o 
  -3  -2   6     1678.51     1692.85     25.61 o 
  -2  -2   6     4676.75     4447.42     49.44 o 
  -1  -2   6      659.39      524.13     11.84 o 
   0  -2   6      297.59      230.89     10.29 o 
   1  -2   6     2834.97     2480.92     35.96 o 
   2  -2   6     3451.18     3274.47     49.57 o 
   3  -2   6     1521.26     1358.15     26.77 o 
   4  -2   6     1234.19     1257.17     26.00 o 
   5  -2   6      171.98      171.44     17.06 o 
   6  -2   6      471.88      457.33     28.28 o 
   7  -2   6      113.73      118.37     16.91 o 
   8  -2   6       38.00       84.70     17.99 o 
   9  -2   6       24.91        5.28      9.85 o 
 -10  -1   6       12.68        0.87      7.83 o 
  -9  -1   6       86.56      100.48     16.47 o 
  -8  -1   6       27.17       34.80     10.04 o 
  -7  -1   6       10.64        8.81      6.47 o 
  -6  -1   6       19.31       28.97      6.23 o 
  -5  -1   6      712.13      735.51     23.15 o 
  -4  -1   6      715.13      781.38     12.87 o 
  -3  -1   6       36.40       45.74      4.57 o 
  -2  -1   6      136.96      155.24      4.58 o 
  -1  -1   6      713.13      629.35      9.48 o 
   0  -1   6        8.96       12.90      2.24 o 
   1  -1   6       26.10       20.53      4.22 o 
   2  -1   6      549.53      557.32     12.45 o 
   3  -1   6      245.06      258.66     10.12 o 
   4  -1   6     1277.48     1299.14     31.47 o 
   5  -1   6       11.92        6.42      5.22 o 
   6  -1   6       14.05       12.71      7.80 o 
   7  -1   6       92.45       96.73     14.29 o 
   8  -1   6      143.82      136.25     15.53 o 
   9  -1   6       21.50       10.33     10.07 o 
  10  -1   6       21.43       14.97     14.21 o 
 -10   0   6       13.38       21.36     10.03 o 
  -9   0   6       76.96       99.70     12.12 o 
  -8   0   6      267.77      319.12     16.20 o 
  -7   0   6       17.03       19.76      6.77 o 
  -6   0   6      498.59      539.70     16.60 o 
  -5   0   6      903.46      951.32     25.32 o 
  -4   0   6      208.93      208.41      9.17 o 
  -3   0   6     6281.68     6465.44     65.50 o 
  -2   0   6     3757.44     3548.32     42.54 o 
  -1   0   6      455.55      423.87      6.23 o 
   0   0   6     5843.37     5588.53     98.96 o 
   1   0   6     2198.59     2033.75     36.97 o 
   2   0   6     1161.86     1004.10     19.80 o 
   3   0   6     1710.65     1513.66     25.58 o 
   4   0   6     1464.66     1393.77     24.70 o 
   5   0   6      719.06      604.61     18.95 o 
   6   0   6      133.40      127.66     16.24 o 
   7   0   6      114.78      146.27     15.12 o 
   8   0   6      134.59      115.90     21.82 o 
   9   0   6      164.87       79.16     66.57 o 
  10   0   6       44.69       36.24     37.38 o 
 -10   1   6        6.98       18.32     14.86 o 
  -9   1   6       17.75       15.83      9.82 o 
  -8   1   6        0.01        3.22      6.43 o 
  -7   1   6        0.60        0.00      4.30 o 
  -6   1   6       95.36      135.43     12.20 o 
  -5   1   6        1.24        2.07      3.20 o 
  -4   1   6      208.09      209.51      9.05 o 
  -3   1   6      874.08      818.65     15.34 o 
  -2   1   6        5.19        3.93      2.02 o 
  -1   1   6     1417.29     1455.21     15.50 o 
   0   1   6    14716.77    16336.64    178.33 o 
   1   1   6     7042.74     6917.17     83.02 o 
   2   1   6     3340.47     3254.57     60.66 o 
   3   1   6        8.77        7.44      3.52 o 
   4   1   6     1143.32     1053.33     21.29 o 
   5   1   6      266.70      269.54     15.60 o 
   6   1   6      175.19      218.63     13.80 o 
   7   1   6       53.18       39.30      8.45 o 
   8   1   6       24.17       28.61      9.03 o 
   9   1   6       20.43        6.71      9.01 o 
  10   1   6       25.48       15.75     14.75 o 
  11   1   6        1.27        3.58      9.41 o 
  -9   2   6       35.42       49.90     15.69 o 
  -8   2   6        9.55       21.31      9.59 o 
  -7   2   6      157.30      198.19     15.16 o 
  -6   2   6      562.33      597.09     27.34 o 
  -5   2   6      515.45      564.48     40.32 o 
  -4   2   6     1850.15     2266.24    137.78 o 
  -3   2   6      714.35      724.64     19.88 o 
  -2   2   6      685.12      688.85     13.69 o 
  -1   2   6     3820.85     3437.87     38.43 o 
   0   2   6      707.26      716.88     12.51 o 
   1   2   6     7342.07     7542.57     91.80 o 
   2   2   6     6572.66     6475.88    120.10 o 
   3   2   6     1022.22      897.36     17.07 o 
   4   2   6      677.95      572.27     17.35 o 
   5   2   6      646.18      531.00     15.79 o 
   6   2   6      222.81      203.88     12.31 o 
   7   2   6     1259.09     1307.03     34.53 o 
   8   2   6      553.59      622.73     22.88 o 
   9   2   6        2.58        7.95      7.54 o 
  10   2   6       17.94        7.63      7.69 o 
  11   2   6       30.85       27.00     13.46 o 
  -9   3   6        0.03        3.63      7.92 o 
  -8   3   6        4.74        1.63      6.62 o 
  -7   3   6        1.08        0.00      3.90 o 
  -6   3   6       27.97       30.91      8.46 o 
  -5   3   6       72.42       57.07     20.81 o 
  -4   3   6       37.50       66.77     11.49 o 
  -3   3   6        0.03        3.36      4.49 o 
  -2   3   6      256.65      290.34     13.24 o 
  -1   3   6     2092.76     1983.01     34.66 o 
   0   3   6     1147.03     1036.18     14.12 o 
   1   3   6        8.08        1.74      7.24 o 
   2   3   6     1477.71      105.81     10.84 o 
   3   3   6      826.00      692.68     24.25 o 
   4   3   6       32.97       41.55      4.73 o 
   5   3   6       37.91       39.45      5.25 o 
   6   3   6       39.91       42.23      7.49 o 
   7   3   6        1.39        0.64      4.86 o 
   8   3   6       47.51       47.93     20.19 o 
   9   3   6      146.94      159.40     11.70 o 
  10   3   6        1.33        3.01      5.80 o 
  11   3   6       15.83        0.00      6.60 o 
  -9   4   6       27.14       38.61     18.86 o 
  -8   4   6        9.51       18.45     10.43 o 
  -7   4   6      100.94       58.33     37.51 o 
  -6   4   6       43.60       61.00     14.52 o 
  -5   4   6      263.56      320.21     23.31 o 
  -4   4   6     1008.72     1239.40     35.08 o 
  -3   4   6      920.08     1034.63     26.30 o 
  -2   4   6     1429.65     1389.46     32.28 o 
  -1   4   6     1616.69     1617.12     36.46 o 
   0   4   6      177.07      189.10     10.54 o 
   1   4   6     3216.57     2841.64     42.44 o 
   2   4   6       18.42       15.21      6.60 o 
   3   4   6      279.50      212.72      4.60 o 
   4   4   6     5764.19     5488.30     92.05 o 
   5   4   6      539.94      490.62     10.13 o 
   6   4   6     1041.57     1103.95     18.58 o 
   7   4   6     1291.32     1292.89     23.88 o 
   8   4   6      183.02      177.27     10.55 o 
   9   4   6       30.86       33.88      8.82 o 
  10   4   6       94.44       62.98     24.64 o 
  11   4   6      104.76       71.00     27.64 o 
  -8   5   6        0.12        0.00     12.22 o 
  -7   5   6        3.26        1.37     11.27 o 
  -6   5   6      187.07      192.56     23.73 o 
  -5   5   6       27.35       23.80     10.01 o 
  -4   5   6        3.97        9.67     14.66 o 
  -3   5   6       10.30        7.52      6.27 o 
  -2   5   6      604.71      698.73     20.93 o 
  -1   5   6      615.02      665.31     18.03 o 
   0   5   6     1765.06     1738.76     30.38 o 
   1   5   6        2.07        0.00      2.91 o 
   2   5   6      184.52      173.72      4.16 o 
   3   5   6      937.27      917.88     14.22 o 
   4   5   6     1704.98     1759.09     23.17 o 
   5   5   6     2024.32     2022.68     33.46 o 
   6   5   6        0.14        2.11      4.17 o 
   7   5   6       22.96       26.29      5.92 o 
   8   5   6        9.07        7.63      5.39 o 
   9   5   6      164.06      171.17     13.85 o 
  10   5   6        5.17        3.99      6.15 o 
  11   5   6        9.57        6.21      7.24 o 
  -8   6   6       17.84       13.70     15.88 o 
  -7   6   6      226.82      352.47     52.55 o 
  -6   6   6       18.29       13.16     14.20 o 
  -5   6   6      255.63      371.34     28.46 o 
  -4   6   6      119.06      191.55     25.98 o 
  -3   6   6      240.59      255.58     16.79 o 
  -2   6   6     1500.29     1710.85     43.44 o 
  -1   6   6      877.17     1058.87     25.54 o 
   0   6   6     1288.26     1309.96     29.83 o 
   1   6   6      265.55      278.26     13.42 o 
   2   6   6       69.53       85.07      8.80 o 
   3   6   6      550.34      421.11      9.92 o 
   4   6   6       19.49       18.79      2.65 o 
   5   6   6      540.31      527.04     14.50 o 
   6   6   6     3569.33     3673.77     60.80 o 
   7   6   6      197.77      223.39     14.67 o 
   8   6   6       29.08       35.89      5.55 o 
   9   6   6      439.82      490.22     18.79 o 
  10   6   6      350.48      367.51     20.64 o 
  11   6   6      117.71      143.85     14.81 o 
  -7   7   6       18.92       14.39     18.14 o 
  -6   7   6       16.86       12.67     11.50 o 
  -5   7   6        5.19        4.22      8.22 o 
  -4   7   6        0.03        5.80      8.91 o 
  -3   7   6       52.08       59.79     14.34 o 
  -2   7   6       52.31       75.06     11.33 o 
  -1   7   6      180.37      219.66     13.98 o 
   0   7   6       18.14       11.14      5.76 o 
   1   7   6      235.97      235.87     11.62 o 
   2   7   6      170.40      174.65      9.86 o 
   3   7   6      232.71      237.95      8.39 o 
   4   7   6      209.62      220.62      7.03 o 
   5   7   6      453.56      451.15      7.96 o 
   6   7   6       10.83       12.40      4.26 o 
   7   7   6      191.44      185.29     13.60 o 
   8   7   6       78.78       91.45      8.40 o 
   9   7   6       24.74       23.61      7.20 o 
  10   7   6       18.94       16.93      6.35 o 
  11   7   6       15.51        9.90      6.74 o 
  -6   8   6       58.43      112.37     76.33 o 
  -5   8   6      223.33      369.64    223.05 o 
  -4   8   6      113.08      186.10     41.52 o 
  -3   8   6      367.50      469.95     31.68 o 
  -2   8   6      206.42      273.61     17.95 o 
  -1   8   6       19.97       20.65      9.62 o 
   0   8   6      632.51      719.75     22.54 o 
   1   8   6       61.73       52.79     13.20 o 
   2   8   6        5.54        5.35      8.24 o 
   3   8   6       21.06       15.21      6.48 o 
   4   8   6      433.51      408.27     18.66 o 
   5   8   6     1384.93     1502.15     54.55 o 
   6   8   6       69.85       85.61      7.04 o 
   7   8   6      552.52      587.42     17.94 o 
   8   8   6     1191.61     1269.20     35.49 o 
   9   8   6       73.83       65.85     10.91 o 
  10   8   6      334.01      381.01     28.79 o 
  11   8   6      327.18      406.58     49.18 o 
  -6   9   6        5.19        0.00      5.68 o 
  -5   9   6        2.33        1.91     10.43 o 
  -4   9   6       10.35        9.02     11.48 o 
  -3   9   6        4.28        0.00     10.61 o 
  -2   9   6       29.80       27.77     12.88 o 
  -1   9   6        8.70        8.60      7.50 o 
   0   9   6        2.83       10.84      6.98 o 
   1   9   6        6.66        0.00      8.61 o 
   2   9   6       55.04       58.33      8.80 o 
   3   9   6       28.76       25.01      4.15 o 
   4   9   6        0.07        1.23      2.52 o 
   5   9   6      229.10      246.38     19.14 o 
   6   9   6       83.10       91.22      6.13 o 
   7   9   6       30.12       30.02      5.73 o 
   8   9   6       77.22       74.45      9.71 o 
   9   9   6       63.41       72.61     11.01 o 
  10   9   6        0.53        1.50      5.29 o 
  11   9   6        0.70        0.00      7.31 o 
  -5  10   6        0.88        0.93      7.74 o 
  -4  10   6      107.71        0.00      8.10 o 
  -3  10   6      187.72      326.29     32.19 o 
  -2  10   6        9.71       14.36     11.22 o 
  -1  10   6      582.84      819.00     31.05 o 
   0  10   6      378.95      408.28     24.69 o 
   1  10   6       58.98       77.12     17.34 o 
   2  10   6      418.14      463.34     18.68 o 
   3  10   6      168.15      176.09     10.96 o 
   4  10   6      102.41      122.61     12.65 o 
   5  10   6       49.61       58.02      8.51 o 
   6  10   6      694.25      818.60     21.89 o 
   7  10   6     1749.99     2027.23     35.64 o 
   8  10   6       53.06       46.39      6.88 o 
   9  10   6      410.45      462.77     17.11 o 
  10  10   6      396.69      438.32     21.02 o 
  11  10   6        9.69       12.25     10.33 o 
  -4  11   6       27.14        1.81      8.86 o 
  -3  11   6        8.66        0.00     10.07 o 
  -2  11   6        0.60        2.61     12.33 o 
  -1  11   6       86.23      101.88     24.00 o 
   0  11   6      376.92      480.27     28.78 o 
   1  11   6      140.15      133.48     16.55 o 
   2  11   6      379.03      435.47     20.03 o 
   3  11   6       81.14      108.99     12.38 o 
   4  11   6       18.21       25.66      7.69 o 
   5  11   6       33.04       39.97      7.70 o 
   6  11   6      265.77      324.65     11.72 o 
   7  11   6        6.65        3.59      4.44 o 
   8  11   6       51.87       53.42      7.24 o 
   9  11   6       46.54       48.34     10.83 o 
  10  11   6       18.10       16.59      8.64 o 
  11  11   6        3.25        0.00      5.47 o 
  -3  12   6       12.06        0.00      9.38 o 
  -2  12   6      254.96      371.26     27.89 o 
  -1  12   6      250.03      415.95     30.71 o 
   0  12   6      118.53      180.94     21.36 o 
   1  12   6       39.87       53.03     13.86 o 
   2  12   6        1.98        9.08      7.48 o 
   3  12   6       49.30       59.69     10.05 o 
   4  12   6       42.66       59.25     13.47 o 
   5  12   6      253.20      286.54     13.95 o 
   6  12   6      125.25      151.57     11.11 o 
   7  12   6       30.09       32.01      7.55 o 
   8  12   6       93.46       98.80     10.68 o 
   9  12   6      298.22      380.22     19.07 o 
  10  12   6       56.82       39.82      9.81 o 
  -2  13   6        0.81        0.00     13.72 o 
  -1  13   6        9.78       17.39     11.92 o 
   0  13   6       43.85       45.41     15.69 o 
   1  13   6       11.66       13.50     11.40 o 
   2  13   6       56.23       75.54     13.12 o 
   3  13   6        0.04        1.56      4.89 o 
   4  13   6       74.62       76.28     12.09 o 
   5  13   6        7.09       10.22      7.47 o 
   6  13   6       29.88       28.82      7.73 o 
   7  13   6       26.42       34.57      7.21 o 
   8  13   6        4.77        0.95      3.58 o 
   9  13   6      115.71      145.00     13.10 o 
   0  14   6       47.22       87.18     21.24 o 
   1  14   6      113.14      122.38     18.18 o 
   2  14   6       12.24       23.44     10.77 o 
   3  14   6       63.54       81.29     13.24 o 
   4  14   6        1.69        1.94      5.24 o 
   5  14   6        1.86        0.72      6.32 o 
   6  14   6       61.28       78.89      9.39 o 
   7  14   6       64.94       70.95      8.87 o 
   8  14   6        4.15       10.27      5.55 o 
   2  15   6        3.06        0.00     15.11 o 
   3  15   6        4.22        6.17      6.70 o 
   4  15   6       29.38       40.47     10.81 o 
   5  15   6        0.20        7.29      8.84 o 
   6  15   6        1.70        2.33      4.33 o 
   7  15   6       63.11       65.83      9.93 o 
  -5 -11   7       98.75      142.42     26.21 o 
  -4 -11   7      124.24      144.27     26.21 o 
  -3 -11   7        5.98       18.87     15.94 o 
  -2 -11   7       22.11       40.86     30.05 o 
  -1 -11   7       27.54       34.81     29.32 o 
   0 -11   7       57.55       21.97     30.24 o 
  -7 -10   7       10.98       16.12     23.82 o 
  -6 -10   7       33.59       51.86     19.06 o 
  -5 -10   7        1.45        1.10      8.79 o 
  -4 -10   7       10.84       15.39     13.92 o 
  -3 -10   7        0.33        0.00     10.44 o 
  -2 -10   7        2.20        2.56     15.76 o 
  -1 -10   7       19.76        7.19      3.13 o 
   0 -10   7       19.10        4.01      4.49 o 
   1 -10   7       62.92       12.96     14.57 o 
   2 -10   7        1.16        3.49      9.02 o 
  -8  -9   7       40.08       35.55     18.87 o 
  -7  -9   7       13.27       26.57     15.39 o 
  -6  -9   7      337.91      386.70     46.98 o 
  -5  -9   7      174.97      219.51     37.96 o 
  -4  -9   7      143.18      179.87     23.10 o 
  -3  -9   7      217.61      280.10     26.78 o 
  -2  -9   7      107.11      137.12     33.55 o 
  -1  -9   7       56.28       45.31      5.55 o 
   0  -9   7       83.94       59.45      7.74 o 
   1  -9   7       48.06       25.81     22.63 o 
   2  -9   7      165.17      140.11     22.55 o 
   3  -9   7       32.75       22.68      9.10 o 
   4  -9   7       14.39       10.63     11.05 o 
  -8  -8   7        0.25        2.86      9.95 o 
  -7  -8   7       45.86       59.56     27.85 o 
  -6  -8   7      169.57      192.91     23.11 o 
  -5  -8   7       92.69      120.80     19.61 o 
  -4  -8   7       11.82       25.47     19.97 o 
  -3  -8   7       79.27       81.75     17.23 o 
  -2  -8   7        0.08        0.00      8.06 o 
  -1  -8   7        7.26        1.94      2.42 o 
   0  -8   7        6.80        5.74      3.86 o 
   1  -8   7        0.00        0.00      3.63 o 
   2  -8   7        6.61        0.00      3.36 o 
   3  -8   7        0.11        0.00      5.87 o 
   4  -8   7        1.07        0.00      7.30 o 
   5  -8   7        6.39        3.88      9.99 o 
  -9  -7   7        2.52        5.86     10.56 o 
  -8  -7   7       69.68       40.52     34.00 o 
  -7  -7   7      118.80      139.70     16.21 o 
  -6  -7   7        2.88        9.16     15.76 o 
  -5  -7   7      234.87      248.41     22.93 o 
  -4  -7   7     1031.84     1071.83     41.49 o 
  -3  -7   7       25.58       36.10     19.61 o 
  -2  -7   7     1215.01     1430.30     49.30 o 
  -1  -7   7      566.61      526.83     25.36 o 
   0  -7   7       55.07       43.69      7.65 o 
   1  -7   7      894.21      953.97     22.99 o 
   2  -7   7        4.67        9.91      5.50 o 
   3  -7   7      132.75      119.02     16.13 o 
   4  -7   7      209.78      208.45     19.50 o 
   5  -7   7       18.37        8.13     13.11 o 
   6  -7   7       62.77       40.00     46.27 o 
  -9  -6   7        0.31        0.18      7.33 o 
  -8  -6   7       37.92       21.45     19.44 o 
  -7  -6   7       14.39       12.48     10.07 o 
  -6  -6   7       47.78       52.75     12.06 o 
  -5  -6   7       41.69       32.25     11.55 o 
  -4  -6   7      164.03      146.54     25.31 o 
  -3  -6   7       17.09       14.84      8.98 o 
  -2  -6   7      140.32      130.67     10.01 o 
  -1  -6   7       24.28       29.29      6.39 o 
   0  -6   7       98.93      102.84      5.86 o 
   1  -6   7       17.75       25.55      7.79 o 
   2  -6   7      380.76      368.72     20.61 o 
   3  -6   7        0.33        1.98      4.31 o 
   4  -6   7       76.36       67.25     13.65 o 
   5  -6   7        6.36        1.19      8.32 o 
   6  -6   7       14.11        6.89     10.17 o 
   7  -6   7       18.73       14.07     14.75 o 
  -9  -5   7        1.00        2.12      4.47 o 
  -8  -5   7       20.93       15.83      5.08 o 
  -7  -5   7       21.79       14.65      3.57 o 
  -6  -5   7      161.52      159.71     15.10 o 
  -5  -5   7     1162.04     1255.85     40.92 o 
  -4  -5   7      196.50      208.41     17.25 o 
  -3  -5   7      109.52      100.11     19.62 o 
  -2  -5   7     1536.61     1599.80     17.50 o 
  -1  -5   7     2310.45     2285.73     36.51 o 
   0  -5   7     1123.79     1134.13     20.05 o 
   1  -5   7      853.93      830.17     17.22 o 
   2  -5   7      524.39      458.88     19.99 o 
   3  -5   7      548.78      580.57     21.27 o 
   4  -5   7       59.87      103.29     11.40 o 
   5  -5   7      129.54      123.99     21.45 o 
   6  -5   7       40.22       30.89     13.91 o 
   7  -5   7        0.43        5.67     13.40 o 
 -10  -4   7        1.55        0.64      4.88 o 
  -9  -4   7        0.98        4.71      4.29 o 
  -8  -4   7      123.29       93.30     10.97 o 
  -7  -4   7        5.91        9.07      4.30 o 
  -6  -4   7      138.15      112.79     15.51 o 
  -5  -4   7        1.81        1.07      1.72 o 
  -4  -4   7        5.17        6.79      1.82 o 
  -3  -4   7      575.94      562.09      8.43 o 
  -2  -4   7        4.02        4.53      1.63 o 
  -1  -4   7       63.84       61.81      5.32 o 
   0  -4   7      261.27      224.42      8.76 o 
   1  -4   7        3.66        2.58      3.12 o 
   2  -4   7      438.00      458.13     13.00 o 
   3  -4   7      114.84       93.33     13.07 o 
   4  -4   7       37.16       36.98      8.09 o 
   5  -4   7       23.52       38.39     10.62 o 
   6  -4   7      117.74      128.53     19.71 o 
   7  -4   7        1.12        0.00      8.27 o 
   8  -4   7        0.06        1.58      7.38 o 
 -10  -3   7        8.78        8.76      7.11 o 
  -9  -3   7        6.12        8.11      7.33 o 
  -8  -3   7       37.91       33.49      7.41 o 
  -7  -3   7        0.96        1.56      3.07 o 
  -6  -3   7      177.67      184.10      8.95 o 
  -5  -3   7      578.76      529.55     11.83 o 
  -4  -3   7     1147.88     1115.10     21.10 o 
  -3  -3   7     5730.63     6127.74    109.21 o 
  -2  -3   7      827.68      815.27     15.37 o 
  -1  -3   7      418.98      357.35      6.63 o 
   0  -3   7     1469.69     1391.59     27.48 o 
   1  -3   7      703.11      657.62     14.03 o 
   2  -3   7     2830.73     2822.03     43.28 o 
   3  -3   7     1064.72     1062.89     31.22 o 
   4  -3   7      175.40      148.80     14.03 o 
   5  -3   7      297.90      364.28     19.62 o 
   6  -3   7       30.01       11.32      7.43 o 
   7  -3   7       26.29       31.13     11.13 o 
   8  -3   7      164.92      219.37     20.91 o 
   9  -3   7       14.70        4.98      9.49 o 
 -10  -2   7       27.56       13.33      9.82 o 
  -9  -2   7        1.13        2.40      5.10 o 
  -8  -2   7        0.25        1.65      3.66 o 
  -7  -2   7        0.02        0.00      3.81 o 
  -6  -2   7        0.28        0.00      2.69 o 
  -5  -2   7        3.89        4.42      2.77 o 
  -4  -2   7      338.84      341.86      8.66 o 
  -3  -2   7       35.20       42.49      4.16 o 
  -2  -2   7       31.14       21.76      2.97 o 
  -1  -2   7     1411.07     1359.25     16.16 o 
   0  -2   7        0.10        1.69      1.83 o 
   1  -2   7      194.46      161.41      6.72 o 
   2  -2   7      467.83      392.98     14.34 o 
   3  -2   7       68.73       72.66      9.94 o 
   4  -2   7      290.37      290.90     14.51 o 
   5  -2   7       45.39       49.16     13.04 o 
   6  -2   7        8.64        7.36      6.44 o 
   7  -2   7        0.21        0.26      5.40 o 
   8  -2   7        4.34       10.66     10.16 o 
   9  -2   7        5.21        1.61      9.39 o 
 -10  -1   7        3.13        1.45      9.58 o 
  -9  -1   7       32.54       22.36      9.82 o 
  -8  -1   7       53.33       49.69     10.32 o 
  -7  -1   7      141.55      152.01     11.15 o 
  -6  -1   7      161.00      170.79      9.98 o 
  -5  -1   7      113.48      122.70     10.41 o 
  -4  -1   7     1577.64     1622.85     30.24 o 
  -3  -1   7      459.78      451.06      8.95 o 
  -2  -1   7     1631.47     1530.13     16.07 o 
  -1  -1   7     6217.86     6109.44    118.25 o 
   0  -1   7      178.50      169.46      6.11 o 
   1  -1   7     5552.06     5523.91    109.01 o 
   2  -1   7     4319.28     4175.86     80.66 o 
   3  -1   7       35.04       35.80      4.95 o 
   4  -1   7     1635.36     1602.54     32.78 o 
   5  -1   7       12.53        9.80      5.29 o 
   6  -1   7        1.48        1.30      5.49 o 
   7  -1   7      475.54      537.91     27.28 o 
   8  -1   7      129.12      160.27     25.94 o 
   9  -1   7       27.53       36.68     20.58 o 
  10  -1   7       79.69      102.85     19.49 o 
  -9   0   7        0.10        0.00      7.89 o 
  -8   0   7      126.29      101.86     15.17 o 
  -7   0   7        8.71       14.51      9.40 o 
  -6   0   7      130.26      118.92     10.13 o 
  -5   0   7       33.49       39.60      6.08 o 
  -4   0   7        3.46        4.22      3.14 o 
  -3   0   7      161.19      179.69      6.33 o 
  -2   0   7      330.66      315.31      6.90 o 
  -1   0   7        2.76        3.07      1.82 o 
   0   0   7       72.08       65.52      4.07 o 
   1   0   7      923.53      870.08     19.63 o 
   2   0   7      111.06       89.27      9.63 o 
   3   0   7      536.82      500.54     13.53 o 
   4   0   7      674.45      659.67     15.61 o 
   5   0   7        2.39        0.13      2.71 o 
   6   0   7        8.10        6.68      5.37 o 
   7   0   7        7.65        3.80      6.14 o 
   8   0   7        0.31        4.94      6.96 o 
   9   0   7        0.81        0.37      5.55 o 
  10   0   7        0.30        3.30     10.41 o 
  -9   1   7       13.52       17.08      9.63 o 
  -8   1   7      121.47      113.07     16.88 o 
  -7   1   7      122.52      160.75     13.48 o 
  -6   1   7      107.82      144.62     16.20 o 
  -5   1   7      171.93      174.08     10.31 o 
  -4   1   7      410.03      382.56     14.39 o 
  -3   1   7      300.58      237.36     10.48 o 
  -2   1   7       87.55       69.10      3.71 o 
  -1   1   7     3219.25     3177.57     30.35 o 
   0   1   7     5347.81     5489.39     71.84 o 
   1   1   7     1873.63     1740.67     34.87 o 
   2   1   7     2657.29     2711.05     59.14 o 
   3   1   7     1491.71     1287.59     23.24 o 
   4   1   7      495.88      423.20     16.38 o 
   5   1   7      107.31      108.45      8.21 o 
   6   1   7     1522.09     1495.63     31.91 o 
   7   1   7       70.28       61.33     11.63 o 
   8   1   7       15.45       12.31      7.90 o 
   9   1   7      369.85      449.05     40.30 o 
  10   1   7       48.02       32.72     39.03 o 
  11   1   7       68.92       48.71     42.79 o 
  -9   2   7       44.13       47.61     11.63 o 
  -8   2   7        2.39        1.20      5.07 o 
  -7   2   7       42.62       62.43     11.07 o 
  -6   2   7       40.19       45.14     10.19 o 
  -5   2   7       16.67        5.32      5.55 o 
  -4   2   7      161.40      211.03     11.70 o 
  -3   2   7      330.12      333.50     10.11 o 
  -2   2   7       80.01       97.94      4.95 o 
  -1   2   7      133.52      123.88      6.00 o 
   0   2   7     4779.28     4804.21     43.22 o 
   1   2   7      166.10      140.74      4.25 o 
   2   2   7     4960.81     4946.66     94.16 o 
   3   2   7      139.71      173.40     10.09 o 
   4   2   7       44.74       46.09      5.38 o 
   5   2   7        4.23        4.13      3.69 o 
   6   2   7      389.80      404.56     17.37 o 
   7   2   7        0.49        6.20      6.46 o 
   8   2   7        0.11        2.19      5.77 o 
   9   2   7       47.90       52.85     13.57 o 
  10   2   7        8.21       11.55     11.52 o 
  11   2   7        1.22        5.40      7.42 o 
  -9   3   7       12.64       27.72     12.47 o 
  -8   3   7       28.99       28.33     10.94 o 
  -7   3   7        0.59        6.75      6.24 o 
  -6   3   7      127.99      150.82     13.64 o 
  -5   3   7     1095.42     1444.07     38.37 o 
  -4   3   7      207.99      227.94     13.33 o 
  -3   3   7      138.26      131.04      7.95 o 
  -2   3   7     2166.45     2149.18     57.94 o 
  -1   3   7      488.00      465.25     21.44 o 
   0   3   7      288.50      225.92      4.81 o 
   1   3   7     1107.57      938.24     35.85 o 
   2   3   7      931.49      705.77     22.51 o 
   3   3   7      764.59      640.36     25.13 o 
   4   3   7      171.82      171.60     11.01 o 
   5   3   7      818.41      831.11     23.87 o 
   6   3   7      182.08      168.05     11.61 o 
   7   3   7      239.74      235.42     14.98 o 
   8   3   7     1161.89     1319.87     39.37 o 
   9   3   7      107.17       59.92     25.72 o 
  10   3   7        2.40        3.81      6.50 o 
  11   3   7      122.30       98.86     38.06 o 
  -8   4   7        5.89        2.11      7.57 o 
  -7   4   7       14.76       10.68      7.62 o 
  -6   4   7        2.27        3.42      5.24 o 
  -5   4   7        9.48       11.89     12.81 o 
  -4   4   7      132.34      166.83     17.97 o 
  -3   4   7       84.50       95.47     10.48 o 
  -2   4   7      143.63      123.43      9.91 o 
  -1   4   7      157.80      188.83     14.13 o 
   0   4   7        2.65        1.24      2.00 o 
   1   4   7     1100.90      964.12     17.25 o 
   2   4   7      511.00      465.77     28.94 o 
   3   4   7        4.96        7.29      1.55 o 
   4   4   7     1184.51     1368.29     21.45 o 
   5   4   7       56.11       63.36      6.86 o 
   6   4   7      305.09      274.59     10.65 o 
   7   4   7       27.58       23.80      6.38 o 
   8   4   7      108.11      102.86     11.02 o 
   9   4   7        1.17        0.00      3.16 o 
  10   4   7       56.18       59.05      9.75 o 
  11   4   7        4.62        5.09      7.38 o 
  -8   5   7       53.29       54.30     21.19 o 
  -7   5   7        7.75        2.69      6.19 o 
  -6   5   7      130.68      198.36     25.94 o 
  -5   5   7        1.24        0.71      5.56 o 
  -4   5   7       72.81       85.93     15.19 o 
  -3   5   7     2591.49     3237.22     64.99 o 
  -2   5   7      520.88      536.74     22.56 o 
  -1   5   7      143.73      122.62     11.78 o 
   0   5   7     2405.94     2565.66     47.02 o 
   1   5   7      130.81       98.59      8.30 o 
   2   5   7     2119.16     2661.71     63.55 o 
   3   5   7     1710.15     1579.32     54.09 o 
   4   5   7     1550.31     1577.87     21.84 o 
   5   5   7      343.49      319.00      7.96 o 
   6   5   7      994.14     1031.08     42.29 o 
   7   5   7      652.02      679.05     14.52 o 
   8   5   7      108.45       93.59      7.66 o 
   9   5   7       28.28       25.53      7.05 o 
  10   5   7      437.56      483.55     37.14 o 
  11   5   7      278.70      227.02     76.08 o 
  -7   6   7       26.37       27.56     21.44 o 
  -6   6   7        0.11        1.57      8.84 o 
  -5   6   7      101.43      116.27     16.39 o 
  -4   6   7        0.12        0.00      7.04 o 
  -3   6   7      135.25      145.68     17.30 o 
  -2   6   7      120.16      136.78     15.19 o 
  -1   6   7      746.09      883.06     27.74 o 
   0   6   7        0.00        1.17      5.40 o 
   1   6   7        5.68        5.69      5.27 o 
   2   6   7      179.10      181.20      4.88 o 
   3   6   7      536.26      653.79     10.82 o 
   4   6   7       92.50      106.06      7.92 o 
   5   6   7       43.15       59.56      5.42 o 
   6   6   7        0.01        0.92      2.93 o 
   7   6   7       46.32       38.00      7.61 o 
   8   6   7       85.34       93.04      9.77 o 
   9   6   7       69.78       67.06      9.08 o 
  10   6   7        2.19        3.85      6.60 o 
  11   6   7        5.01        4.91      7.95 o 
  -7   7   7       29.95       37.61     29.13 o 
  -6   7   7       20.74       41.83     37.93 o 
  -5   7   7      155.58      165.41    107.64 o 
  -4   7   7      343.74      445.82     25.25 o 
  -3   7   7       12.71       18.00     12.09 o 
  -2   7   7      217.10      277.19     29.08 o 
  -1   7   7     1603.26     1708.40     43.49 o 
   0   7   7        2.10        7.21      6.60 o 
   1   7   7     1063.75     1023.20     30.89 o 
   2   7   7     2148.75     1975.78     40.44 o 
   3   7   7      110.18      102.20      5.46 o 
   4   7   7     1655.72     1794.91     35.03 o 
   5   7   7     1253.29     1125.93     18.04 o 
   6   7   7      560.69      544.23     14.10 o 
   7   7   7      268.37      288.77     14.50 o 
   8   7   7       41.14       55.01      9.07 o 
   9   7   7      361.84      406.80     26.53 o 
  10   7   7      375.83      370.93     26.80 o 
  11   7   7      121.42      110.30     36.37 o 
  -6   8   7       28.99       27.38     31.97 o 
  -5   8   7       28.98       19.56     23.18 o 
  -4   8   7        0.83        0.00     14.04 o 
  -3   8   7       16.78       26.80     13.39 o 
  -2   8   7        4.47       15.65     10.61 o 
  -1   8   7       10.37       10.28      8.84 o 
   0   8   7        9.17        0.00      8.67 o 
   1   8   7      399.22      397.38     17.00 o 
   2   8   7        0.93        4.26      4.95 o 
   3   8   7      139.11      175.44      8.36 o 
   4   8   7       31.21       23.67      5.60 o 
   5   8   7      559.71      547.06     15.13 o 
   6   8   7      389.52      424.77     13.54 o 
   7   8   7        0.96        2.91      5.28 o 
   8   8   7       23.83       38.88      8.36 o 
   9   8   7        1.97        5.96      8.22 o 
  10   8   7       27.39       32.10      8.87 o 
  11   8   7        8.64       10.27      9.76 o 
  -6   9   7        5.04        3.21     11.73 o 
  -5   9   7      143.95      269.85    169.87 o 
  -4   9   7       61.83       86.03     64.05 o 
  -3   9   7      112.71      141.38     17.98 o 
  -2   9   7      907.75     1220.79     39.65 o 
  -1   9   7       84.84      100.44     21.52 o 
   0   9   7      110.24      136.37     15.82 o 
   1   9   7      875.00      952.39     27.42 o 
   2   9   7      237.40      252.87     16.79 o 
   3   9   7      420.98      468.75     27.45 o 
   4   9   7      885.39      964.97     34.12 o 
   5   9   7      227.03      264.21     12.66 o 
   6   9   7      123.32      161.19      9.41 o 
   7   9   7      125.95      138.72      9.89 o 
   8   9   7      126.19      123.36     10.99 o 
   9   9   7       34.24       34.48      7.57 o 
  10   9   7      203.92      257.62     24.31 o 
  11   9   7       85.81       51.16     37.94 o 
  -5  10   7        0.09        0.00      9.29 o 
  -4  10   7        0.09        2.23     10.50 o 
  -3  10   7       27.48       23.50     23.09 o 
  -2  10   7       58.97       60.20     17.15 o 
  -1  10   7       13.88       10.63     10.18 o 
   0  10   7      219.90      255.69     21.02 o 
   1  10   7        3.16        4.56      6.33 o 
   2  10   7       62.83       57.23     10.16 o 
   3  10   7      408.05      457.73     11.98 o 
   4  10   7      266.69      315.05     14.27 o 
   5  10   7     1286.72     1464.99     73.83 o 
   6  10   7        9.45       14.26      5.12 o 
   7  10   7      186.25      209.06     10.80 o 
   8  10   7       37.39       44.47      8.45 o 
   9  10   7       75.75       64.80     10.91 o 
  10  10   7        0.02        0.00      4.58 o 
  11  10   7       68.40       65.74     19.57 o 
  -4  11   7        0.47        0.20      6.53 o 
  -3  11   7      190.95      264.05    160.47 o 
  -2  11   7      300.98      430.08     42.76 o 
  -1  11   7       30.55       41.45     12.85 o 
   0  11   7      262.08      407.19     26.50 o 
   1  11   7       34.87       48.18     13.66 o 
   2  11   7       39.90       50.40     12.71 o 
   3  11   7      489.88      570.37     17.38 o 
   4  11   7      489.25      563.99     18.49 o 
   5  11   7       10.37       27.50      6.07 o 
   6  11   7        3.11       10.83      6.79 o 
   7  11   7        5.04        4.66      4.57 o 
   8  11   7      146.89      176.69     10.99 o 
   9  11   7      210.70      257.43     12.65 o 
  10  11   7       74.59       72.38     10.47 o 
  11  11   7       47.66       40.20     10.96 o 
  -3  12   7        0.01        0.00      7.66 o 
  -2  12   7        2.04        2.82     13.44 o 
  -1  12   7        3.95        0.00      6.71 o 
   0  12   7       23.47       22.73     13.25 o 
   1  12   7        0.09        6.28      9.59 o 
   2  12   7      238.92      293.87     23.19 o 
   3  12   7       18.40       20.22      7.84 o 
   4  12   7      157.27      165.63     14.35 o 
   5  12   7       11.23        6.32      7.99 o 
   6  12   7        0.03        1.56      3.87 o 
   7  12   7       74.90      102.46      9.04 o 
   8  12   7        5.35        6.48      4.74 o 
   9  12   7       82.98       63.78     11.71 o 
  10  12   7       43.10       37.48     12.72 o 
  -2  13   7        7.41        0.00      7.67 o 
  -1  13   7       79.31       41.89     44.08 o 
   0  13   7       45.85       54.32     14.82 o 
   1  13   7       16.86       27.35     11.71 o 
   2  13   7      235.01      326.13     22.03 o 
   3  13   7       12.50        2.58      6.09 o 
   4  13   7      352.12      501.33     38.46 o 
   5  13   7      337.75      412.79     17.66 o 
   6  13   7       40.68       36.38      7.29 o 
   7  13   7      210.40      311.47     15.52 o 
   8  13   7       64.73       80.28     10.58 o 
   9  13   7        0.89        4.16      6.08 o 
   0  14   7       20.98       36.57     14.40 o 
   1  14   7        3.64        8.78     11.08 o 
   2  14   7        6.91        9.23     10.51 o 
   3  14   7       11.55       20.17      9.67 o 
   4  14   7       27.96       44.00      9.80 o 
   5  14   7        1.10        0.00      5.06 o 
   6  14   7       23.97       18.09      9.39 o 
   7  14   7        9.52       14.88      6.57 o 
   8  14   7       38.16       43.66      9.80 o 
   9  14   7        0.08        0.00      4.79 o 
   2  15   7       22.13       24.24     14.17 o 
   3  15   7       94.08      146.26     20.39 o 
   4  15   7       59.32       68.22     12.68 o 
   5  15   7       22.95       31.46     15.26 o 
   6  15   7      101.38      175.28     36.84 o 
   7  15   7       70.11       68.33     11.75 o 
  -3 -11   8        3.37        0.73      9.34 o 
  -2 -11   8       29.77       37.20     19.79 o 
  -6 -10   8       45.46       48.74     30.97 o 
  -5 -10   8      111.17      140.41     38.49 o 
  -4 -10   8      108.75      140.41     24.75 o 
  -3 -10   8       18.77       28.22     16.67 o 
  -2 -10   8      158.68      232.50     30.25 o 
  -1 -10   8      104.91      109.98     24.20 o 
   0 -10   8       54.28       27.21     19.67 o 
   1 -10   8      106.74       27.95     26.76 o 
  -7  -9   8        1.84        0.00     12.82 o 
  -6  -9   8        0.02        0.00     12.82 o 
  -5  -9   8        9.52       16.67     21.80 o 
  -4  -9   8       57.17       70.19     29.14 o 
  -3  -9   8       43.25       49.84     17.23 o 
  -2  -9   8       50.63       75.14     19.61 o 
  -1  -9   8        0.14        0.00      4.63 o 
   0  -9   8       43.97       24.72      9.71 o 
   1  -9   8        0.03        0.00      3.90 o 
   2  -9   8        2.05        0.00      3.65 o 
   3  -9   8        0.79        2.84      5.94 o 
  -8  -8   8        1.06        0.00     20.70 o 
  -7  -8   8       13.25        8.24     18.87 o 
  -6  -8   8       42.22       50.76     16.68 o 
  -5  -8   8      154.73      198.40     23.65 o 
  -4  -8   8      195.39      267.04     38.15 o 
  -3  -8   8      305.89      397.89     43.50 o 
  -2  -8   8      306.62      358.25     28.45 o 
  -1  -8   8       72.52       55.31     10.81 o 
   0  -8   8      753.78      586.44     54.83 o 
   1  -8   8      269.78      226.10     24.95 o 
   2  -8   8       97.46       68.05     11.52 o 
   3  -8   8       30.53       35.13      9.36 o 
   4  -8   8        0.34        2.33      7.97 o 
  -8  -7   8       10.96        7.60     11.85 o 
  -7  -7   8       71.54       60.42     44.44 o 
  -6  -7   8      133.99      166.47     21.63 o 
  -5  -7   8        0.78        2.93     13.01 o 
  -4  -7   8       27.28       30.97     12.83 o 
  -3  -7   8      101.73      121.91     27.31 o 
  -2  -7   8        8.96       10.81     10.08 o 
  -1  -7   8       20.39       20.58      6.37 o 
   0  -7   8       32.97       18.91      4.75 o 
   1  -7   8      224.62      229.27     13.71 o 
   2  -7   8      109.68       79.67     13.39 o 
   3  -7   8      230.78      213.06     20.09 o 
   4  -7   8        9.74        9.98      9.18 o 
   5  -7   8        2.65        3.94      8.85 o 
  -9  -6   8       17.04        0.00      7.51 o 
  -8  -6   8       56.42       33.47     32.53 o 
  -7  -6   8       90.62       84.94     21.50 o 
  -6  -6   8      134.94      188.28     16.39 o 
  -5  -6   8        1.33        0.00      7.69 o 
  -4  -6   8      198.91      237.18     31.18 o 
  -3  -6   8      606.36      653.12     31.27 o 
  -2  -6   8      553.94      510.72     34.78 o 
  -1  -6   8      969.28     1014.66     46.56 o 
   0  -6   8     1691.74     1781.15     73.17 o 
   1  -6   8       73.25       61.06     10.04 o 
   2  -6   8       96.82      106.59     14.22 o 
   3  -6   8       67.99       97.90     12.36 o 
   4  -6   8       34.21       18.35     10.48 o 
   5  -6   8      234.33      245.74     22.64 o 
   6  -6   8       12.80        0.00      7.63 o 
  -9  -5   8       21.82        0.18     10.99 o 
  -8  -5   8        4.99        3.62      3.29 o 
  -7  -5   8      127.42      134.93     17.68 o 
  -6  -5   8       34.53       31.89      9.16 o 
  -5  -5   8        1.16        2.61      6.54 o 
  -4  -5   8       34.58       34.82     10.99 o 
  -3  -5   8       74.34       71.49     19.43 o 
  -2  -5   8      383.18      375.23      7.08 o 
  -1  -5   8       16.49       12.82      4.68 o 
   0  -5   8      541.57      533.94     12.70 o 
   1  -5   8      332.76      369.02     12.83 o 
   2  -5   8       84.35       77.61      7.66 o 
   3  -5   8      141.52      164.01     13.19 o 
   4  -5   8       84.80      105.71     14.87 o 
   5  -5   8       57.06       56.72     14.53 o 
   6  -5   8       19.65       13.62     10.89 o 
   7  -5   8        3.63        2.00      9.59 o 
  -9  -4   8        8.85        5.61      5.11 o 
  -8  -4   8        1.91        0.96      3.70 o 
  -7  -4   8      166.08      126.13     15.30 o 
  -6  -4   8      221.17      216.92     21.77 o 
  -5  -4   8       70.49       74.71     10.69 o 
  -4  -4   8      502.91      507.57     11.26 o 
  -3  -4   8      153.85      131.06      3.77 o 
  -2  -4   8      759.11      796.09     11.94 o 
  -1  -4   8     1032.88     1102.76     14.61 o 
   0  -4   8     1096.88     1090.67     20.42 o 
   1  -4   8     1298.07     1276.77     25.44 o 
   2  -4   8      121.10      143.73     12.50 o 
   3  -4   8      659.87      697.27     23.24 o 
   4  -4   8      421.10      475.87     20.91 o 
   5  -4   8        1.77        2.59      6.42 o 
   6  -4   8       23.45       40.36     14.39 o 
   7  -4   8      115.10       88.74     63.89 o 
   8  -4   8        9.22        1.46      9.86 o 
  -9  -3   8        4.57        3.23      6.10 o 
  -8  -3   8       93.93       84.50      9.60 o 
  -7  -3   8        1.16        0.11      1.90 o 
  -6  -3   8       50.37       49.73      7.55 o 
  -5  -3   8      182.80      168.98     12.71 o 
  -4  -3   8       13.47       11.37      3.71 o 
  -3  -3   8        8.63       10.41      3.40 o 
  -2  -3   8      201.44      197.39      6.57 o 
  -1  -3   8       30.60       30.04      3.59 o 
   0  -3   8       33.51       31.92      5.31 o 
   1  -3   8      217.74      209.30     10.73 o 
   2  -3   8        5.05        4.67      3.72 o 
   3  -3   8      135.13      151.32     10.80 o 
   4  -3   8      145.08      141.90     12.47 o 
   5  -3   8       22.32       11.12      6.83 o 
   6  -3   8        1.21        0.00      7.47 o 
   7  -3   8        0.73        0.61      8.03 o 
   8  -3   8        2.41        0.00      9.29 o 
  -9  -2   8        2.00        4.20      5.92 o 
  -8  -2   8      104.58       94.66     13.94 o 
  -7  -2   8       46.56       46.25      8.96 o 
  -6  -2   8       29.41       20.62      5.22 o 
  -5  -2   8      340.53      334.41     22.24 o 
  -4  -2   8      231.78      230.53      9.96 o 
  -3  -2   8      109.63      115.68      6.06 o 
  -2  -2   8     1693.07     1606.24     28.85 o 
  -1  -2   8     1052.75     1038.23     15.39 o 
   0  -2   8      358.58      370.88     10.56 o 
   1  -2   8     1671.10     1548.80     39.60 o 
   2  -2   8     1869.53     1868.19     45.88 o 
   3  -2   8     1235.08     1155.42     25.87 o 
   4  -2   8       30.51       27.94      6.31 o 
   5  -2   8       68.50       87.96     10.27 o 
   6  -2   8      262.16      283.27     16.98 o 
   7  -2   8      132.72      124.68     17.36 o 
   8  -2   8      103.54       88.99     67.37 o 
   9  -2   8       90.49       54.12     48.39 o 
  -9  -1   8       12.18        5.38      6.41 o 
  -8  -1   8       10.96        9.93      6.78 o 
  -7  -1   8        4.66        2.77      4.74 o 
  -6  -1   8      279.09      294.42     17.18 o 
  -5  -1   8      122.56      121.99      8.32 o 
  -4  -1   8        9.63        8.45      3.86 o 
  -3  -1   8      436.14      423.10      9.13 o 
  -2  -1   8       15.29       13.43      3.22 o 
  -1  -1   8      961.76     1021.53     30.88 o 
   0  -1   8      352.44      364.49      7.27 o 
   1  -1   8      411.40      465.92     19.13 o 
   2  -1   8        1.50        1.07      2.29 o 
   3  -1   8      740.23      752.25     18.52 o 
   4  -1   8      221.04      183.92      9.97 o 
   5  -1   8        5.05        0.00      3.81 o 
   6  -1   8      153.63      137.20     13.11 o 
   7  -1   8       81.23       57.18     11.35 o 
   8  -1   8        0.74        0.00      6.86 o 
   9  -1   8        0.20        0.11      4.20 o 
  10  -1   8        1.05        0.00     12.82 o 
  -9   0   8       37.79       38.42     11.10 o 
  -8   0   8       59.67       81.29     12.51 o 
  -7   0   8       22.56       23.58      7.42 o 
  -6   0   8      221.08      287.08     21.39 o 
  -5   0   8       52.09       59.69      8.50 o 
  -4   0   8        4.20        3.54      4.11 o 
  -3   0   8     1624.04     1599.44     30.24 o 
  -2   0   8      223.23      186.32      5.08 o 
  -1   0   8      369.11      350.33      9.88 o 
   0   0   8     5654.65     5578.14     77.13 o 
   1   0   8     3169.55     3149.84     41.91 o 
   2   0   8       41.71       40.51     10.26 o 
   3   0   8      567.37      495.74     12.44 o 
   4   0   8      728.85      747.66     19.88 o 
   5   0   8      435.71      406.02     14.59 o 
   6   0   8       11.92       13.60      6.44 o 
   7   0   8      121.11      125.39     16.05 o 
   8   0   8      219.35      208.95     21.31 o 
   9   0   8       78.55       63.76     27.95 o 
  10   0   8      209.24      295.45     30.56 o 
  -9   1   8       24.11       35.19     11.00 o 
  -8   1   8       21.26       26.13      8.75 o 
  -7   1   8      155.84      186.77     12.99 o 
  -6   1   8       74.04       80.58     15.58 o 
  -5   1   8       13.75       22.99      6.34 o 
  -4   1   8       64.87       45.60      6.34 o 
  -3   1   8       10.15        6.28      3.35 o 
  -2   1   8      417.10      426.68      9.31 o 
  -1   1   8      310.81      329.98      6.36 o 
   0   1   8       85.09       64.62      4.33 o 
   1   1   8      343.59      322.13      7.32 o 
   2   1   8       11.08       14.29      7.88 o 
   3   1   8      261.44      283.36     10.84 o 
   4   1   8      111.33      107.91      7.52 o 
   5   1   8      379.77      394.97     16.10 o 
   6   1   8        1.14        0.00      7.60 o 
   7   1   8        3.91        8.02      6.46 o 
   8   1   8       56.02       46.32     10.80 o 
   9   1   8      198.94      216.52     18.98 o 
  10   1   8        3.46        3.10      9.73 o 
  -9   2   8       23.14       35.14     10.83 o 
  -8   2   8       60.63       70.97     13.34 o 
  -7   2   8       40.61       59.08     13.16 o 
  -6   2   8      178.13      238.81     14.89 o 
  -5   2   8       24.79       26.62      7.19 o 
  -4   2   8      559.00      529.63     20.08 o 
  -3   2   8      685.55      653.13     15.19 o 
  -2   2   8        4.75        6.28      2.73 o 
  -1   2   8     3809.44     3507.97     53.18 o 
   0   2   8     1153.78     1071.11     43.60 o 
   1   2   8      518.35      472.27      9.07 o 
   2   2   8     2406.28     2219.86     46.44 o 
   3   2   8      933.78      879.47     24.23 o 
   4   2   8      350.92      329.03     10.98 o 
   5   2   8      142.74      113.39     13.30 o 
   6   2   8      503.16      478.77     16.62 o 
   7   2   8      238.09      236.60     14.37 o 
   8   2   8      100.21      116.44     16.24 o 
   9   2   8       62.01       92.09     14.06 o 
  10   2   8      108.99       94.41     61.78 o 
  11   2   8       69.76       30.72     18.00 o 
  -8   3   8       29.02       50.26     12.97 o 
  -7   3   8        8.79       11.50      9.50 o 
  -6   3   8       29.19       22.97      9.82 o 
  -5   3   8      115.92      132.99     12.33 o 
  -4   3   8       49.75       52.92      7.38 o 
  -3   3   8      174.55      222.10     18.18 o 
  -2   3   8       71.36       75.31      5.53 o 
  -1   3   8     1512.62     1503.51     50.82 o 
   0   3   8      539.07      482.56      8.95 o 
   1   3   8      422.79      410.12     27.43 o 
   2   3   8       59.43       57.05      1.98 o 
   3   3   8     3000.82     3057.51     72.52 o 
   4   3   8       47.83       69.10     14.11 o 
   5   3   8      248.68      299.74     11.55 o 
   6   3   8        1.08        3.32      4.14 o 
   7   3   8       30.32       28.37      9.01 o 
   8   3   8        3.30        4.33      6.07 o 
   9   3   8        0.13        1.39      6.86 o 
  10   3   8       17.57       26.23      9.42 o 
  11   3   8       11.66        9.52      9.02 o 
  -8   4   8       17.59       20.93     11.15 o 
  -7   4   8        1.39        1.06      5.74 o 
  -6   4   8        1.53        0.00      6.70 o 
  -5   4   8      370.05      470.37     18.95 o 
  -4   4   8      738.12      861.21     21.76 o 
  -3   4   8       21.53       24.85      5.29 o 
  -2   4   8      823.39      851.93     17.88 o 
  -1   4   8      301.94      242.25     10.09 o 
   0   4   8       26.54       22.32      3.21 o 
   1   4   8     7685.19     6849.70    254.36 o 
   2   4   8     7925.51     8722.47    203.82 o 
   3   4   8      645.97      605.93     51.55 o 
   4   4   8     1963.86     1878.99     82.49 o 
   5   4   8       82.83       69.30      4.95 o 
   6   4   8       89.17       74.97      9.85 o 
   7   4   8      909.80      953.02     20.56 o 
   8   4   8      260.96      263.38     12.91 o 
   9   4   8       98.61       83.74     12.58 o 
  10   4   8       13.42       23.52     10.62 o 
  11   4   8       18.01       12.97      8.13 o 
  -8   5   8        2.26       15.54     13.01 o 
  -7   5   8       17.15       13.68      9.55 o 
  -6   5   8       96.88       73.41     29.62 o 
  -5   5   8      147.04      147.66     25.45 o 
  -4   5   8        0.13       10.12      7.87 o 
  -3   5   8       62.21       53.13     12.50 o 
  -2   5   8      136.97      138.62     14.01 o 
  -1   5   8      137.29      120.47     10.56 o 
   0   5   8      302.63      327.15     15.85 o 
   1   5   8      334.53      294.36      7.01 o 
   2   5   8      770.66      738.41     27.70 o 
   3   5   8     2281.32     2148.41     55.64 o 
   4   5   8      244.78      245.96     15.42 o 
   5   5   8      364.62      338.54     14.89 o 
   6   5   8       24.17       24.53      5.58 o 
   7   5   8       97.91       93.32      8.51 o 
   8   5   8      286.49      293.68     13.13 o 
   9   5   8       25.29       16.05      6.89 o 
  10   5   8        2.07        3.53      5.24 o 
  11   5   8        9.87        6.69      6.70 o 
  -7   6   8       81.33       85.35     53.21 o 
  -6   6   8       76.74       47.21     38.40 o 
  -5   6   8       85.16       98.17     25.08 o 
  -4   6   8       75.68       80.67     16.85 o 
  -3   6   8       96.57      108.25     15.89 o 
  -2   6   8      968.37     1074.42     35.68 o 
  -1   6   8      283.84      308.65     18.71 o 
   0   6   8     1235.99     1261.50     29.03 o 
   1   6   8     2721.22     3001.76     56.50 o 
   2   6   8      796.63     1013.85     14.49 o 
   3   6   8     3738.09     3912.53     92.31 o 
   4   6   8      336.81      293.87     13.89 o 
   5   6   8      369.67      360.83      9.92 o 
   6   6   8     1202.61     1263.20     22.00 o 
   7   6   8        9.15        5.50      4.05 o 
   8   6   8       12.50       10.08      6.50 o 
   9   6   8      125.11      135.70     10.60 o 
  10   6   8       59.13       48.63      9.24 o 
  11   6   8      105.41       93.05     13.29 o 
  -7   7   8       43.43       42.81     36.28 o 
  -6   7   8        4.12        4.16      9.58 o 
  -5   7   8        0.19        0.00      8.53 o 
  -4   7   8      122.72      136.55     17.41 o 
  -3   7   8       27.54       36.88     17.83 o 
  -2   7   8       37.62       45.66     10.81 o 
  -1   7   8        0.15        5.06      6.07 o 
   0   7   8      385.78      429.16     24.54 o 
   1   7   8        6.58        5.88      5.38 o 
   2   7   8       19.88       45.33      9.65 o 
   3   7   8      160.85      196.22      5.89 o 
   4   7   8      540.86      493.61     11.32 o 
   5   7   8       68.96       88.39      5.72 o 
   6   7   8       79.60       62.60      5.14 o 
   7   7   8      242.89      233.87     12.18 o 
   8   7   8      177.77      190.50     15.79 o 
   9   7   8       38.59       40.88      8.13 o 
  10   7   8       22.37       18.16      9.99 o 
  11   7   8        6.47        5.26      9.06 o 
  -6   8   8       49.40       82.85     59.19 o 
  -5   8   8      243.53      439.53     61.82 o 
  -4   8   8       80.38       61.19     49.31 o 
  -3   8   8      144.82      204.53     22.48 o 
  -2   8   8       60.41       78.71     13.64 o 
  -1   8   8      124.86      129.52     16.99 o 
   0   8   8      419.82      536.77     35.38 o 
   1   8   8      916.01     1083.05     32.70 o 
   2   8   8      702.96      805.86     31.23 o 
   3   8   8      295.18      320.95     11.02 o 
   4   8   8     1126.05     1248.40     36.41 o 
   5   8   8     2509.11     2791.93     39.63 o 
   6   8   8      194.75      203.44      9.28 o 
   7   8   8      236.16      275.27     13.23 o 
   8   8   8      555.47      609.72     20.93 o 
   9   8   8       45.16       56.29     10.61 o 
  10   8   8       22.98       25.34      9.37 o 
  11   8   8      208.68      217.94     54.93 o 
  -5   9   8       11.92        3.48     10.98 o 
  -4   9   8       25.02       16.97     25.56 o 
  -3   9   8        0.92        0.00     11.70 o 
  -2   9   8       23.91       28.14     13.90 o 
  -1   9   8      486.09      577.66     30.60 o 
   0   9   8      188.90      230.84     16.75 o 
   1   9   8        4.69        4.12      9.80 o 
   2   9   8        4.07        1.31      5.31 o 
   3   9   8       30.19       32.10      8.72 o 
   4   9   8       99.36      106.15      9.53 o 
   5   9   8       41.53       57.68      7.62 o 
   6   9   8      162.23      181.44      8.96 o 
   7   9   8        7.47        5.94      5.83 o 
   8   9   8      139.50      166.07     10.57 o 
   9   9   8       22.24       28.88      8.27 o 
  10   9   8        0.09        3.75      7.18 o 
  11   9   8        8.79        5.34      8.32 o 
  -5  10   8       24.92        0.52      8.28 o 
  -4  10   8       98.64        0.00     10.24 o 
  -3  10   8       33.43       27.20     28.04 o 
  -2  10   8        6.03        7.47     11.12 o 
  -1  10   8      150.75      232.15     19.53 o 
   0  10   8       48.80       60.01     14.85 o 
   1  10   8      251.90      259.19     17.65 o 
   2  10   8      753.10      925.59     32.83 o 
   3  10   8      304.98      348.08     10.92 o 
   4  10   8      312.70      377.32     12.48 o 
   5  10   8      132.39      185.38     23.75 o 
   6  10   8      374.23      455.83     13.97 o 
   7  10   8     1177.60     1285.78     49.00 o 
   8  10   8       72.63       86.16      9.49 o 
   9  10   8       40.51       53.78      9.12 o 
  10  10   8      137.90      154.97     15.92 o 
  11  10   8        0.50        0.00      6.99 o 
  -4  11   8        3.91        1.97     14.48 o 
  -3  11   8        4.92        0.00      9.73 o 
  -2  11   8        0.23        6.03     15.06 o 
  -1  11   8       10.45        3.58     11.54 o 
   0  11   8        8.12       14.72      9.77 o 
   1  11   8       11.94       14.21      8.97 o 
   2  11   8        8.26        9.46      9.40 o 
   3  11   8       60.00       61.78      9.03 o 
   4  11   8        1.61        0.00      3.52 o 
   5  11   8        0.49        0.00      4.40 o 
   6  11   8       68.68       81.49      8.22 o 
   7  11   8      126.80      145.72      9.49 o 
   8  11   8       46.71       28.98     11.66 o 
   9  11   8       58.62       72.34      8.80 o 
  10  11   8        5.23        6.94      7.81 o 
  11  11   8       26.86       12.21     10.36 o 
  -3  12   8        2.86        0.00      8.58 o 
  -2  12   8       48.92        0.07      5.24 o 
  -1  12   8       26.22       17.40     21.35 o 
   0  12   8        4.55       15.48     10.38 o 
   1  12   8      189.46      330.09     22.44 o 
   2  12   8      128.90      134.39     24.84 o 
   3  12   8      227.54      261.53     15.67 o 
   4  12   8      467.92      663.93     19.61 o 
   5  12   8      343.33      478.43     29.74 o 
   6  12   8      367.82      526.71     21.17 o 
   7  12   8      154.58      189.91     11.43 o 
   8  12   8      331.85      427.37     21.21 o 
   9  12   8      149.31      157.92     22.20 o 
  10  12   8       60.51       50.38     13.11 o 
  -2  13   8       10.12        2.68     11.69 o 
  -1  13   8        0.02        0.00     10.04 o 
   0  13   8        3.14        0.00      9.07 o 
   1  13   8       49.76       60.10     14.37 o 
   2  13   8       55.93      100.10     23.89 o 
   3  13   8       67.01       71.64     12.09 o 
   4  13   8       72.60       85.40     16.17 o 
   5  13   8        8.85       11.99      7.98 o 
   6  13   8       19.67       25.40      9.57 o 
   7  13   8       76.81       85.57      9.37 o 
   8  13   8        2.91        4.05      5.01 o 
   9  13   8      212.35      229.31     13.07 o 
   0  14   8       27.78       33.16     23.43 o 
   1  14   8       18.85       39.57     22.28 o 
   2  14   8       70.47      109.29     26.77 o 
   3  14   8       93.28      127.79     15.89 o 
   4  14   8      217.54      315.61     57.59 o 
   5  14   8      181.20      261.60     63.36 o 
   6  14   8      123.41      174.23     41.25 o 
   7  14   8       58.22       71.44     13.45 o 
   8  14   8       94.97      106.17     11.18 o 
   9  14   8       48.10       46.89     10.77 o 
   2  15   8        5.46        7.14     15.65 o 
   3  15   8        5.95        1.04      4.94 o 
   4  15   8       54.92       23.48     27.40 o 
   5  15   8        2.85        0.00      5.55 o 
   6  15   8       39.52       19.84     20.80 o 
   7  15   8       29.25       33.45      8.51 o 
  -4 -10   9        4.43        0.00     14.29 o 
  -3 -10   9        0.47       12.46     22.90 o 
  -2 -10   9        7.49        0.00     10.26 o 
  -1 -10   9       19.80       10.99     14.66 o 
   0 -10   9       10.25       19.42     27.12 o 
  -6  -9   9       73.30      105.56     23.46 o 
  -5  -9   9       28.50       43.79     18.14 o 
  -4  -9   9       21.13       30.60     25.65 o 
  -3  -9   9       78.37       89.44     32.81 o 
  -2  -9   9       91.90      123.36     36.29 o 
  -1  -9   9      232.61      329.80     31.37 o 
   0  -9   9       38.04       15.19     13.08 o 
   1  -9   9       62.01       12.82     14.39 o 
   2  -9   9       54.76       16.91     15.49 o 
  -7  -8   9       20.27        4.40     17.59 o 
  -6  -8   9        0.17        0.00     16.31 o 
  -5  -8   9       33.47       39.40     15.94 o 
  -4  -8   9       50.02       61.02     17.41 o 
  -3  -8   9        0.93        7.69     17.04 o 
  -2  -8   9        7.80        5.86     16.31 o 
  -1  -8   9        8.17       10.25      5.70 o 
   0  -8   9        2.29        4.70      3.87 o 
   1  -8   9       55.12       14.29     12.83 o 
   2  -8   9       56.52       14.29     15.94 o 
   3  -8   9        1.49        0.22      4.54 o 
   4  -8   9        4.04        4.06     11.05 o 
  -8  -7   9       44.53       25.67     24.46 o 
  -7  -7   9       82.64      103.92     21.44 o 
  -6  -7   9        5.96       14.29     12.28 o 
  -5  -7   9       43.27       44.35     23.09 o 
  -4  -7   9      161.87      205.01     22.37 o 
  -3  -7   9      110.68      110.73     18.88 o 
  -2  -7   9      194.09      245.04     35.03 o 
  -1  -7   9      207.52      208.38     34.30 o 
   0  -7   9       53.02       41.75      7.45 o 
   1  -7   9      222.37      213.70     16.53 o 
   2  -7   9      105.09       87.62     14.21 o 
   3  -7   9        3.97        1.07      5.25 o 
   4  -7   9      124.06       82.62     20.09 o 
   5  -7   9       48.18        0.88      6.16 o 
  -8  -6   9        8.12        6.83      9.89 o 
  -7  -6   9       24.07       14.94     17.13 o 
  -6  -6   9      252.26      301.24     38.53 o 
  -5  -6   9       71.57      100.99     17.78 o 
  -4  -6   9       96.92      115.85     17.60 o 
  -3  -6   9       20.08       12.09     15.21 o 
  -2  -6   9      245.12      238.96     14.63 o 
  -1  -6   9       26.55       15.66      9.91 o 
   0  -6   9        0.01        1.45      3.58 o 
   1  -6   9      180.50      179.67      9.74 o 
   2  -6   9      112.40       98.24     11.74 o 
   3  -6   9      144.02      158.06     14.74 o 
   4  -6   9       26.07       33.18     14.32 o 
   5  -6   9        1.34        0.82      5.50 o 
   6  -6   9        3.83        0.92      7.37 o 
  -8  -5   9       77.62       36.15     35.83 o 
  -7  -5   9       66.59       71.88     13.33 o 
  -6  -5   9      116.54      134.32     25.85 o 
  -5  -5   9      492.96      542.97     29.58 o 
  -4  -5   9      349.04      345.00     34.52 o 
  -3  -5   9        6.58        7.15      7.88 o 
  -2  -5   9     1830.23     2055.47     31.77 o 
  -1  -5   9        2.63        1.55      2.31 o 
   0  -5   9     1082.89     1105.94     23.76 o 
   1  -5   9      333.09      344.08     16.22 o 
   2  -5   9       54.07       68.81      8.91 o 
   3  -5   9      243.61      254.52     13.88 o 
   4  -5   9      268.33      293.40     25.30 o 
   5  -5   9      200.93      241.87     18.24 o 
   6  -5   9      134.29      150.09     91.67 o 
   7  -5   9        5.01        0.56      6.12 o 
  -9  -4   9        3.88        1.08      4.66 o 
  -8  -4   9        1.68        0.00      3.19 o 
  -7  -4   9       20.47       15.12      4.36 o 
  -6  -4   9       14.76       11.04      3.58 o 
  -5  -4   9        2.81        3.80      3.22 o 
  -4  -4   9      350.02      348.51     10.22 o 
  -3  -4   9       47.76       38.55      4.22 o 
  -2  -4   9       83.32       88.35      4.98 o 
  -1  -4   9      743.77      785.61     14.89 o 
   0  -4   9      318.85      342.76     15.51 o 
   1  -4   9        7.83        5.39      3.70 o 
   2  -4   9       36.34       31.75      7.13 o 
   3  -4   9      456.34      508.46     24.29 o 
   4  -4   9       55.33       62.05     10.97 o 
   5  -4   9       12.73       20.13     10.70 o 
   6  -4   9        7.75        8.76      9.42 o 
   7  -4   9        0.02        2.49      7.18 o 
  -9  -3   9       18.43       16.96      7.64 o 
  -8  -3   9       28.64       12.71      8.26 o 
  -7  -3   9       76.20       62.50      9.05 o 
  -6  -3   9      124.87      128.02     14.93 o 
  -5  -3   9       24.51       29.95      5.00 o 
  -4  -3   9      359.72      372.39     11.02 o 
  -3  -3   9      574.30      603.32     11.93 o 
  -2  -3   9      499.80      515.38     13.85 o 
  -1  -3   9      226.57      204.34      7.78 o 
   0  -3   9      317.35      295.17      9.33 o 
   1  -3   9      158.45      146.56     15.04 o 
   2  -3   9      734.43      707.99     18.80 o 
   3  -3   9      169.51      180.44     10.45 o 
   4  -3   9      287.95      324.51     14.92 o 
   5  -3   9      551.12      629.32     41.27 o 
   6  -3   9        1.03        8.84     14.66 o 
   7  -3   9      137.12      176.50     20.35 o 
   8  -3   9      107.85       77.07     62.05 o 
  -9  -2   9        3.87        3.69      6.84 o 
  -8  -2   9        0.61        8.83      8.49 o 
  -7  -2   9        2.01        1.64      3.33 o 
  -6  -2   9        0.24        2.78      4.26 o 
  -5  -2   9      126.15      130.69      7.34 o 
  -4  -2   9       85.56       89.84      6.24 o 
  -3  -2   9      105.53      110.07      8.76 o 
  -2  -2   9     1118.19     1200.56     17.91 o 
  -1  -2   9       14.00       14.26      4.25 o 
   0  -2   9       16.29        7.19      4.83 o 
   1  -2   9       13.89       19.61      8.43 o 
   2  -2   9      620.83      615.03     18.32 o 
   3  -2   9       59.38       55.24      8.10 o 
   4  -2   9       10.05       27.23      8.03 o 
   5  -2   9       17.26       21.63      7.38 o 
   6  -2   9        9.39        8.76     11.06 o 
   7  -2   9       13.99       18.99     11.93 o 
   8  -2   9        9.15       11.86     12.23 o 
   9  -2   9        0.03        0.00     11.07 o 
  -9  -1   9       64.78       41.23     18.14 o 
  -8  -1   9      179.05      127.78     40.94 o 
  -7  -1   9       31.77       33.14      8.22 o 
  -6  -1   9       23.36       20.35      5.53 o 
  -5  -1   9      237.58      219.81     19.55 o 
  -4  -1   9      306.65      337.30      9.98 o 
  -3  -1   9      228.91      211.71      7.60 o 
  -2  -1   9     1958.46     1893.05     27.66 o 
  -1  -1   9     1636.28     1585.00     21.02 o 
   0  -1   9       60.43       65.06      6.41 o 
   1  -1   9      442.16      387.26     11.63 o 
   2  -1   9     1791.67     1751.66     40.91 o 
   3  -1   9      133.18      133.69      9.47 o 
   4  -1   9      314.90      318.27     14.91 o 
   5  -1   9      253.88      277.14     20.83 o 
   6  -1   9        3.03        3.54      6.90 o 
   7  -1   9      453.99      504.25     26.72 o 
   8  -1   9      175.72      214.27     23.35 o 
   9  -1   9       61.93       57.21     43.53 o 
  -9   0   9        0.02        0.62      4.30 o 
  -8   0   9       19.01        1.66      4.92 o 
  -7   0   9       27.39       18.55      7.30 o 
  -6   0   9       14.16       14.98      6.45 o 
  -5   0   9      195.89      179.82     10.61 o 
  -4   0   9      127.64      122.81      9.09 o 
  -3   0   9       31.10       42.75      5.50 o 
  -2   0   9       86.89      109.90      5.13 o 
  -1   0   9       34.75       43.03      7.18 o 
   0   0   9       92.80       79.51      4.49 o 
   1   0   9      522.79      461.17     10.06 o 
   2   0   9        4.92        5.86      4.76 o 
   3   0   9       22.24       50.32     12.64 o 
   4   0   9       84.62       84.69      7.65 o 
   5   0   9       18.29       30.66      8.20 o 
   6   0   9       64.86       65.59     15.16 o 
   7   0   9        7.08       20.22      9.66 o 
   8   0   9      282.68      346.70     24.93 o 
   9   0   9        0.69        1.45      6.91 o 
  10   0   9       15.26       14.01     11.87 o 
  -9   1   9       49.66       56.96     12.92 o 
  -8   1   9       31.12       39.55      9.81 o 
  -7   1   9      149.25      187.46     15.38 o 
  -6   1   9      102.08      116.05     14.87 o 
  -5   1   9       57.20       59.39     11.22 o 
  -4   1   9      108.23      102.27     10.68 o 
  -3   1   9      308.53      317.08     12.23 o 
  -2   1   9     1195.68     1201.12     20.60 o 
  -1   1   9       46.29       23.38      5.24 o 
   0   1   9     1241.98     1107.14     18.05 o 
   1   1   9     5650.32     6217.62     72.78 o 
   2   1   9      289.08      234.97     18.00 o 
   3   1   9     1137.44      987.37     36.27 o 
   4   1   9     2342.26     2197.60     37.89 o 
   5   1   9       89.14       86.83      8.98 o 
   6   1   9       89.76       94.38     12.02 o 
   7   1   9      334.66      416.30     22.63 o 
   8   1   9        3.21        8.44     11.95 o 
   9   1   9      219.18      271.32     78.23 o 
  10   1   9      176.24      133.92     89.58 o 
  -8   2   9        0.37        9.30      9.34 o 
  -7   2   9        5.73        9.78      7.46 o 
  -6   2   9      109.98      141.02     20.97 o 
  -5   2   9        3.12        5.66      5.15 o 
  -4   2   9        0.33        0.89      4.09 o 
  -3   2   9      479.90      563.99     15.13 o 
  -2   2   9       11.53        7.95      4.15 o 
  -1   2   9        0.01        0.00      2.02 o 
   0   2   9      452.75      398.59      6.44 o 
   1   2   9        3.33        7.47      2.98 o 
   2   2   9     1130.45     1112.55     17.31 o 
   3   2   9     1334.82     1275.56     33.02 o 
   4   2   9       33.63       15.94     10.81 o 
   5   2   9       11.23       15.45      6.60 o 
   6   2   9      216.07      186.79     14.25 o 
   7   2   9       30.44       42.37      9.25 o 
   8   2   9       16.41       14.72      8.32 o 
   9   2   9      112.15      114.29     18.24 o 
  10   2   9       33.76       24.58     24.46 o 
  -8   3   9       56.06       94.41     21.12 o 
  -7   3   9       32.22       37.25     10.44 o 
  -6   3   9      112.89      150.15     25.49 o 
  -5   3   9      301.02      351.53     26.83 o 
  -4   3   9      127.34      143.32     12.30 o 
  -3   3   9      121.02      101.59     12.19 o 
  -2   3   9      598.36      577.62     17.33 o 
  -1   3   9      981.14      948.21     16.10 o 
   0   3   9      104.53       90.74      6.09 o 
   1   3   9     2727.01     2843.13     38.30 o 
   2   3   9     4646.65     4964.98     62.59 o 
   3   3   9      817.31      831.94     33.23 o 
   4   3   9      126.71      124.54     17.61 o 
   5   3   9     1778.41     1618.84     44.23 o 
   6   3   9      210.59      198.54     24.59 o 
   7   3   9       35.66       39.33      8.74 o 
   8   3   9      893.74     1064.37     36.55 o 
   9   3   9        5.43        0.00      9.05 o 
  10   3   9       29.59       19.48      9.62 o 
  11   3   9       43.50       39.39     13.69 o 
  -8   4   9        1.75        0.00      8.31 o 
  -7   4   9       14.62       14.86     10.98 o 
  -6   4   9       18.27       18.49      7.62 o 
  -5   4   9        5.84        4.76      4.96 o 
  -4   4   9      126.88      127.74     10.71 o 
  -3   4   9       79.81       89.40      7.94 o 
  -2   4   9        0.09        2.36      3.47 o 
  -1   4   9        0.09        2.22      2.79 o 
   0   4   9       51.36       59.66      3.78 o 
   1   4   9      908.46      929.53     30.87 o 
   2   4   9      481.33      472.14     33.13 o 
   3   4   9     1079.86     1083.32     80.42 o 
   4   4   9        1.24        0.00      2.02 o 
   5   4   9       23.98       25.65      8.61 o 
   6   4   9      159.90      197.73     24.40 o 
   7   4   9      209.99      211.51     13.23 o 
   8   4   9        0.86        0.00      2.80 o 
   9   4   9       40.40       42.56      8.80 o 
  10   4   9        2.80        0.79      5.99 o 
  11   4   9        3.46        1.54      6.25 o 
  -7   5   9       16.90        9.17     10.06 o 
  -6   5   9      107.46       73.46     26.84 o 
  -5   5   9       45.68       67.46      9.93 o 
  -4   5   9      140.51      207.70     15.72 o 
  -3   5   9     1058.32     1295.30     37.92 o 
  -2   5   9       45.96       48.32      6.72 o 
  -1   5   9      103.41      107.03      8.29 o 
   0   5   9      744.42      748.03     13.82 o 
   1   5   9     1218.52     1119.18     32.61 o 
   2   5   9     1914.52     2005.26     54.64 o 
   3   5   9      903.64      823.72     32.51 o 
   4   5   9      761.44      740.24     19.55 o 
   5   5   9      147.67      178.45      5.72 o 
   6   5   9      146.69      164.48     11.10 o 
   7   5   9      959.49      975.45     25.41 o 
   8   5   9      297.22      269.64     15.92 o 
   9   5   9        4.65        9.48      6.29 o 
  10   5   9       44.60       61.16     12.94 o 
  11   5   9       40.67       40.55     10.01 o 
  -7   6   9        0.10        0.00     10.80 o 
  -6   6   9        5.21        0.00      8.29 o 
  -5   6   9       39.86       20.73     18.23 o 
  -4   6   9       70.66       91.50     17.54 o 
  -3   6   9      171.25      252.80     18.35 o 
  -2   6   9        0.07        0.00      5.63 o 
  -1   6   9      164.94      144.77     15.64 o 
   0   6   9        5.81        2.22      5.49 o 
   1   6   9      785.81      846.01     23.79 o 
   2   6   9        0.54        1.65      5.86 o 
   3   6   9       14.82       20.70     10.26 o 
   4   6   9      290.30      359.33     16.20 o 
   5   6   9      521.84      465.28     10.77 o 
   6   6   9       34.21       28.29      3.98 o 
   7   6   9      173.81      151.62     10.94 o 
   8   6   9      507.61      538.16     17.57 o 
   9   6   9       10.20       19.60      7.08 o 
  10   6   9       72.25       63.01      9.29 o 
  11   6   9       31.81       37.58     10.15 o 
  -6   7   9      167.63      282.32     32.63 o 
  -5   7   9       30.82       12.99     17.32 o 
  -4   7   9      226.61      348.95     41.64 o 
  -3   7   9        4.91        5.67      8.06 o 
  -2   7   9       73.99       96.97     13.65 o 
  -1   7   9      260.47      326.62     18.21 o 
   0   7   9      697.05      738.73     24.78 o 
   1   7   9      856.68      851.09     28.84 o 
   2   7   9     1064.26     1188.03     15.64 o 
   3   7   9      970.65      851.57     90.22 o 
   4   7   9      739.80      746.25     32.99 o 
   5   7   9      741.26      844.81     23.15 o 
   6   7   9     1113.73     1160.71     20.52 o 
   7   7   9      726.28      757.89     23.36 o 
   8   7   9      209.56      220.00     11.37 o 
   9   7   9      111.05      110.46     15.94 o 
  10   7   9       97.34       68.74     16.98 o 
  11   7   9       17.49       23.89      9.96 o 
  -6   8   9        2.02        7.41     11.91 o 
  -5   8   9        8.32        3.92      9.64 o 
  -4   8   9       37.15       29.06     22.54 o 
  -3   8   9        2.30        9.68     11.86 o 
  -2   8   9      142.08      158.19     20.89 o 
  -1   8   9       22.27       37.34     12.89 o 
   0   8   9      176.17      165.83     22.01 o 
   1   8   9      303.39      296.13     16.86 o 
   2   8   9       16.74       13.12      7.12 o 
   3   8   9      256.50      233.41      7.32 o 
   4   8   9        2.01        0.94      2.20 o 
   5   8   9      175.41      170.29     13.65 o 
   6   8   9        1.68        2.91      2.53 o 
   7   8   9       11.88       11.63      5.66 o 
   8   8   9      116.92       87.41     12.63 o 
   9   8   9        5.48        1.29      5.03 o 
  10   8   9       12.40        1.94      5.01 o 
  11   8   9       20.49       12.54     13.44 o 
  -5   9   9       84.87      140.82     90.91 o 
  -4   9   9       77.44      106.35     79.73 o 
  -3   9   9        8.38        0.00      7.80 o 
  -2   9   9      119.41      167.38     18.79 o 
  -1   9   9        7.41        8.65     13.24 o 
   0   9   9      168.32      170.75     18.97 o 
   1   9   9     1945.00     2296.90     52.50 o 
   2   9   9      116.53      126.24     15.65 o 
   3   9   9      673.73      842.76     18.09 o 
   4   9   9     1241.79     1509.49     85.77 o 
   5   9   9      894.33      960.28     25.16 o 
   6   9   9     1708.18     1831.92     50.93 o 
   7   9   9      875.75      976.92     20.24 o 
   8   9   9      460.01      557.49     19.20 o 
   9   9   9       73.83       66.53     10.02 o 
  10   9   9       12.89        3.33      8.74 o 
  11   9   9       53.03        4.37      7.04 o 
  -4  10   9        2.37        3.41     12.07 o 
  -3  10   9        7.31        0.00     12.79 o 
  -2  10   9       10.90        5.65     10.51 o 
  -1  10   9       14.50       10.10     11.05 o 
   0  10   9       19.68       19.54     11.53 o 
   1  10   9       41.77       39.63     12.99 o 
   2  10   9       15.71       18.71     10.64 o 
   3  10   9      257.66      280.78     12.73 o 
   4  10   9        0.95        2.61      2.85 o 
   5  10   9      358.89      390.88     11.71 o 
   6  10   9        7.09        9.50      4.87 o 
   7  10   9        9.67       15.11     11.74 o 
   8  10   9        5.87        4.47      4.15 o 
   9  10   9      196.59      203.14     16.21 o 
  10  10   9        1.48        1.94      5.02 o 
  11  10   9       21.54        0.00      5.23 o 
  -4  11   9        0.20        0.24      7.35 o 
  -3  11   9       24.39        0.00     10.28 o 
  -2  11   9       29.13       13.19     11.64 o 
  -1  11   9       94.13       98.12     64.16 o 
   0  11   9      591.18      848.87     39.64 o 
   1  11   9      166.08      199.05     27.92 o 
   2  11   9      323.08      450.13     27.91 o 
   3  11   9      678.06      764.83     16.94 o 
   4  11   9       10.86       12.18      4.75 o 
   5  11   9      350.20      492.00     26.44 o 
   6  11   9      842.80      990.10     22.10 o 
   7  11   9      573.51      683.82     16.86 o 
   8  11   9      242.79      278.81     17.19 o 
   9  11   9       93.11      124.43     17.88 o 
  10  11   9        2.09        1.95      5.28 o 
  -3  12   9       37.72        0.00     12.71 o 
  -2  12   9        1.20        4.87     12.27 o 
  -1  12   9        0.03        0.71      7.96 o 
   0  12   9        3.86        5.31     14.11 o 
   1  12   9       48.00       37.06     19.89 o 
   2  12   9        8.27       11.90      9.02 o 
   3  12   9        1.47        2.95      3.64 o 
   4  12   9       15.83       18.44      7.82 o 
   5  12   9       61.76       78.38     12.96 o 
   6  12   9       52.75       64.60      7.48 o 
   7  12   9       48.38       47.48      7.32 o 
   8  12   9       48.89       76.96     14.65 o 
   9  12   9        3.91        4.91      7.36 o 
  10  12   9       18.45       13.45     16.58 o 
  -1  13   9      121.48      181.02    122.92 o 
   0  13   9       60.03        0.00      7.20 o 
   1  13   9      101.48      126.67     36.02 o 
   2  13   9      123.47      189.63     19.65 o 
   3  13   9       58.90       69.78     10.63 o 
   4  13   9      194.70      269.16     27.97 o 
   5  13   9      295.92      398.82     22.94 o 
   6  13   9      115.70      169.86     18.52 o 
   7  13   9      213.96      327.72     15.58 o 
   8  13   9        9.11       12.32      7.87 o 
   9  13   9        0.53        2.14      8.75 o 
   0  14   9       15.11       24.89     26.84 o 
   1  14   9       55.87       75.97     17.22 o 
   2  14   9       50.54       65.68     15.94 o 
   3  14   9      105.31      132.31     11.74 o 
   4  14   9        0.86        0.00      7.00 o 
   5  14   9        1.27        0.00      6.99 o 
   6  14   9       19.92        9.19      8.45 o 
   7  14   9       49.07       63.68      8.55 o 
   8  14   9        9.68        8.29      5.98 o 
   2  15   9       52.11       59.66     16.83 o 
   3  15   9        9.43        0.00      9.85 o 
   4  15   9       86.37       62.21     49.40 o 
   5  15   9       97.04      145.44     22.00 o 
   6  15   9       65.25       29.57     29.51 o 
   7  15   9       26.60       22.24      8.28 o 
  -5  -9  10        0.01        0.00     10.81 o 
  -4  -9  10       83.24      117.30     23.46 o 
  -3  -9  10        3.85        0.00      9.89 o 
  -2  -9  10        0.44        4.58     11.54 o 
  -1  -9  10       27.48       36.83     29.32 o 
   0  -9  10       22.12       35.55     28.58 o 
   1  -9  10       10.53        5.72      6.88 o 
  -6  -8  10       37.76       27.30     25.29 o 
  -5  -8  10      111.21      182.76     39.41 o 
  -4  -8  10       17.06       24.74     14.47 o 
  -3  -8  10      123.94      160.23     23.83 o 
  -2  -8  10       38.28       61.39     17.96 o 
  -1  -8  10        0.58        0.00      2.37 o 
   0  -8  10       34.86       11.68      9.44 o 
   1  -8  10       30.47        8.72      7.79 o 
   2  -8  10       29.10        5.80      9.02 o 
   3  -8  10       73.95       16.68     18.79 o 
  -7  -7  10        0.38        3.30     10.44 o 
  -6  -7  10        9.20        3.66     10.08 o 
  -5  -7  10       16.02       24.00     13.56 o 
  -4  -7  10       27.62       16.12     19.97 o 
  -3  -7  10        2.77        5.31      9.71 o 
  -2  -7  10      117.20      165.91     22.00 o 
  -1  -7  10        4.06        1.92      2.71 o 
   0  -7  10        4.63        4.67      7.87 o 
   1  -7  10       14.16        7.19      9.62 o 
   2  -7  10        3.95        5.73      6.30 o 
   3  -7  10       10.89       10.12      7.72 o 
   4  -7  10        0.15        0.00      7.94 o 
  -7  -6  10       56.65       45.34     35.55 o 
  -6  -6  10        5.55        0.00     16.12 o 
  -5  -6  10      190.27      190.55     22.01 o 
  -4  -6  10      483.08      554.80     32.52 o 
  -3  -6  10        5.08        2.93     12.46 o 
  -2  -6  10        6.55        5.35      2.31 o 
  -1  -6  10      649.30      650.92     25.76 o 
   0  -6  10       48.79       41.84     11.32 o 
   1  -6  10       14.38       16.96      7.51 o 
   2  -6  10      342.43      363.71     19.10 o 
   3  -6  10        5.46        2.98      4.90 o 
   4  -6  10      111.19       97.47     14.89 o 
   5  -6  10      188.90      190.68    120.21 o 
  -8  -5  10        0.80        0.00      8.56 o 
  -7  -5  10        4.75        0.00      6.00 o 
  -6  -5  10        3.20        3.05      6.87 o 
  -5  -5  10       62.84       70.01     15.58 o 
  -4  -5  10       92.41       89.45     24.38 o 
  -3  -5  10      225.32      218.87     19.81 o 
  -2  -5  10      189.94      209.61      8.05 o 
  -1  -5  10        0.01        0.33      1.49 o 
   0  -5  10       12.11        9.96      6.15 o 
   1  -5  10       59.36       57.73     10.26 o 
   2  -5  10       26.05       22.75      7.01 o 
   3  -5  10        8.82       10.20      6.60 o 
   4  -5  10        4.44        7.72      8.58 o 
   5  -5  10        0.15        1.37      5.50 o 
   6  -5  10        0.13        0.00      6.51 o 
  -8  -4  10        5.12        0.55      8.43 o 
  -7  -4  10      163.65       45.06     25.21 o 
  -6  -4  10      396.87      403.51     45.42 o 
  -5  -4  10      381.89      372.18     32.94 o 
  -4  -4  10      110.47      109.08      5.75 o 
  -3  -4  10      152.85      155.61      8.32 o 
  -2  -4  10      128.28      142.57      7.20 o 
  -1  -4  10      455.74      517.32     14.04 o 
   0  -4  10      186.84      192.41     11.48 o 
   1  -4  10       20.41       15.57      6.60 o 
   2  -4  10       69.10       65.41      9.02 o 
   3  -4  10       44.97       54.50     12.80 o 
   4  -4  10      493.02      564.74     25.72 o 
   5  -4  10      248.97      274.41     20.60 o 
   6  -4  10       96.61       48.80     38.95 o 
   7  -4  10       13.70       16.77     14.57 o 
  -8  -3  10       34.76       15.50      6.71 o 
  -7  -3  10        6.93        4.27      3.92 o 
  -6  -3  10       24.39       19.12      5.41 o 
  -5  -3  10       14.96       17.45      5.74 o 
  -4  -3  10       71.61       68.10      6.95 o 
  -3  -3  10       46.00       40.69      5.19 o 
  -2  -3  10       22.45       21.63      4.34 o 
  -1  -3  10      271.04      301.97      9.98 o 
   0  -3  10      114.10      105.87      8.71 o 
   1  -3  10      651.03      634.23     21.35 o 
   2  -3  10       40.87       47.75      6.26 o 
   3  -3  10       18.26       19.11      5.84 o 
   4  -3  10      159.37      174.00     12.58 o 
   5  -3  10      687.39      689.36     35.28 o 
   6  -3  10        6.75        1.10      6.96 o 
   7  -3  10       76.11       36.13     36.38 o 
   8  -3  10        9.92        1.54      7.00 o 
  -8  -2  10       98.28       54.86     18.56 o 
  -7  -2  10      260.37      224.26     33.48 o 
  -6  -2  10        0.65        0.63      3.95 o 
  -5  -2  10      439.17      443.81     37.26 o 
  -4  -2  10      285.53      292.95     12.33 o 
  -3  -2  10      131.10      153.60      8.20 o 
  -2  -2  10     1557.65     1698.85     42.12 o 
  -1  -2  10       60.92       51.10      4.16 o 
   0  -2  10       25.04       18.38      4.19 o 
   1  -2  10      109.87      112.22      8.85 o 
   2  -2  10      897.75      872.99     36.51 o 
   3  -2  10      734.90      760.16     25.85 o 
   4  -2  10       24.75       23.36     10.57 o 
   5  -2  10      274.90      304.10     18.56 o 
   6  -2  10      375.51      414.77     25.06 o 
   7  -2  10       33.60       39.59     11.54 o 
   8  -2  10      138.12      200.29     36.03 o 
  -8  -1  10       17.47        8.03      7.26 o 
  -7  -1  10       22.87       10.19      6.75 o 
  -6  -1  10       15.37       17.88      6.38 o 
  -5  -1  10        3.94        3.58      3.77 o 
  -4  -1  10       12.74       11.51      4.64 o 
  -3  -1  10      124.21      138.74      7.39 o 
  -2  -1  10        0.18        3.80      2.73 o 
  -1  -1  10      137.88      144.81      6.58 o 
   0  -1  10        7.87       11.60      3.57 o 
   1  -1  10        5.69        4.20      4.73 o 
   2  -1  10       57.03       52.79      8.61 o 
   3  -1  10      165.73      151.97      9.01 o 
   4  -1  10        6.36        8.82      6.10 o 
   5  -1  10       15.83       19.68      8.37 o 
   6  -1  10       26.13       22.43      8.61 o 
   7  -1  10      186.05      184.24     20.39 o 
   8  -1  10       14.59        9.37      9.10 o 
   9  -1  10        5.34       10.61     10.40 o 
  -8   0  10      177.31      164.63     56.70 o 
  -7   0  10      107.42       99.44     16.41 o 
  -6   0  10      147.57      173.79     16.15 o 
  -5   0  10      228.00      261.42     14.71 o 
  -4   0  10       30.44       30.85      9.34 o 
  -3   0  10      201.57      210.22      9.36 o 
  -2   0  10      437.04      398.16     11.47 o 
  -1   0  10      242.34      242.75     10.87 o 
   0   0  10     1179.84     1156.68     17.86 o 
   1   0  10      560.08      542.85     16.25 o 
   2   0  10      811.94      833.08     24.90 o 
   3   0  10      164.98      131.16     12.11 o 
   4   0  10      239.69      254.44     14.13 o 
   5   0  10      593.56      610.72     19.67 o 
   6   0  10      144.07      145.89     12.69 o 
   7   0  10      207.69      245.39     17.64 o 
   8   0  10      450.94      463.48     30.32 o 
   9   0  10       52.22       35.67     26.94 o 
  -8   1  10        0.16        0.00      5.79 o 
  -7   1  10        6.91        0.00      8.00 o 
  -6   1  10       97.47      115.60     19.00 o 
  -5   1  10       20.99       16.69      6.95 o 
  -4   1  10       48.12       55.65      7.94 o 
  -3   1  10      253.00      241.11     10.17 o 
  -2   1  10      105.75      107.73      6.81 o 
  -1   1  10      206.91      225.73      9.26 o 
   0   1  10      414.22      407.80     10.36 o 
   1   1  10      434.63      445.64     10.08 o 
   2   1  10      157.63      181.07     17.98 o 
   3   1  10      125.34      140.85     12.10 o 
   4   1  10       38.61       25.66      8.61 o 
   5   1  10        7.40        9.34      6.43 o 
   6   1  10       32.53       35.44      8.35 o 
   7   1  10        0.08        0.52      3.79 o 
   8   1  10       55.77       66.48     12.89 o 
   9   1  10        0.13        3.16      7.69 o 
  10   1  10        5.83        0.00      8.99 o 
  -8   2  10       90.51      117.31     15.61 o 
  -7   2  10      110.51      135.87     13.93 o 
  -6   2  10      180.81      239.38     14.17 o 
  -5   2  10       69.50       78.31      9.66 o 
  -4   2  10       59.35       73.84     11.49 o 
  -3   2  10      339.67      391.49     16.90 o 
  -2   2  10      698.52      717.01     16.55 o 
  -1   2  10     2193.73     2158.58     29.35 o 
   0   2  10     1223.79     1173.60     19.11 o 
   1   2  10      563.51      618.77     14.60 o 
   2   2  10       80.61       60.71     15.08 o 
   3   2  10      549.65      497.72     19.88 o 
   4   2  10     1542.03     1485.42     51.75 o 
   5   2  10     1277.87     1309.06     28.44 o 
   6   2  10      262.91      274.80     17.04 o 
   7   2  10      533.95      543.85     25.04 o 
   8   2  10        1.06        4.60     11.03 o 
   9   2  10      133.03      166.28     64.44 o 
  10   2  10      122.66      118.61     25.11 o 
  -8   3  10       18.28       20.04      9.75 o 
  -7   3  10       43.81       54.82     11.85 o 
  -6   3  10       54.65       50.90      9.37 o 
  -5   3  10        2.17        3.72      5.47 o 
  -4   3  10       76.38       88.88     10.01 o 
  -3   3  10      202.54      194.44     11.97 o 
  -2   3  10        1.23        2.14      2.51 o 
  -1   3  10      188.28      158.61      7.97 o 
   0   3  10       72.38       69.43     20.54 o 
   1   3  10      216.14      196.94     13.49 o 
   2   3  10        5.88       16.46      2.93 o 
   3   3  10      882.34      823.57     35.45 o 
   4   3  10        5.21        4.95      5.86 o 
   5   3  10      106.14       97.54     13.02 o 
   6   3  10        6.00        1.18      3.95 o 
   7   3  10      459.57      478.08     29.46 o 
   8   3  10        1.44        1.27      5.31 o 
   9   3  10       18.27        5.19      7.74 o 
  10   3  10        0.36        0.00      8.95 o 
  -8   4  10       25.31       40.37     13.96 o 
  -7   4  10       33.99       33.77     11.14 o 
  -6   4  10        1.67        6.13      6.47 o 
  -5   4  10       58.54       90.22     11.13 o 
  -4   4  10      598.41      717.86     31.21 o 
  -3   4  10        2.62        0.74      4.55 o 
  -2   4  10      871.43     1000.84     20.64 o 
  -1   4  10     1085.39     1126.48     25.99 o 
   0   4  10      174.87      180.51     14.97 o 
   1   4  10     1709.51     1667.47     47.24 o 
   2   4  10     1278.02     1147.58     38.91 o 
   3   4  10        8.51       17.40      7.61 o 
   4   4  10     1910.07     1877.32     48.76 o 
   5   4  10     2186.53     2293.23     59.24 o 
   6   4  10      321.51      323.74     30.67 o 
   7   4  10      937.86      998.25     27.28 o 
   8   4  10      594.36      705.36     25.91 o 
   9   4  10      169.27      160.16     13.40 o 
  10   4  10        1.14        2.66      5.44 o 
  11   4  10       10.46       21.34     10.97 o 
  -7   5  10        4.83        6.64      8.78 o 
  -6   5  10        1.71        1.27      5.87 o 
  -5   5  10       17.35       23.15      7.76 o 
  -4   5  10       88.14       84.43     11.18 o 
  -3   5  10       75.83       86.09      8.43 o 
  -2   5  10       92.83       91.32      9.79 o 
  -1   5  10      356.25      317.33     10.14 o 
   0   5  10      220.60      258.96      8.41 o 
   1   5  10      413.23      397.49     49.23 o 
   2   5  10      540.34      582.22     28.16 o 
   3   5  10     2141.71     2050.24     60.26 o 
   4   5  10      458.21      365.76    160.17 o 
   5   5  10        4.79        3.66      2.65 o 
   6   5  10       13.33       18.88      6.02 o 
   7   5  10        9.74        5.76      4.00 o 
   8   5  10        9.60        7.32      4.83 o 
   9   5  10       76.22       68.40      9.38 o 
  10   5  10       36.15       33.19     11.03 o 
  11   5  10        0.06        4.15      9.80 o 
  -7   6  10       15.16       22.82     10.74 o 
  -6   6  10        0.72        1.34      7.03 o 
  -5   6  10       19.53       15.14      7.98 o 
  -4   6  10       43.24       56.77      9.29 o 
  -3   6  10      315.75      381.00     31.88 o 
  -2   6  10      379.58      444.83     21.88 o 
  -1   6  10       32.24       32.06      4.97 o 
   0   6  10      569.01      587.93     17.95 o 
   1   6  10     1617.73     1579.00     58.65 o 
   2   6  10      909.33      801.17     33.97 o 
   3   6  10     2996.70     3123.49     82.97 o 
   4   6  10      657.29      800.88     25.08 o 
   5   6  10      247.82      232.93     13.86 o 
   6   6  10     3063.28     3201.46     54.15 o 
   7   6  10     1282.15     1445.54     31.30 o 
   8   6  10      167.76      172.57     12.26 o 
   9   6  10       59.91       58.72     12.17 o 
  10   6  10       48.21       56.07     13.82 o 
  11   6  10      155.60      166.34     26.52 o 
  -6   7  10        6.55        7.26      9.98 o 
  -5   7  10        0.78        0.00      6.05 o 
  -4   7  10        0.06        0.00      6.26 o 
  -3   7  10      253.17      315.39     22.04 o 
  -2   7  10       15.96       29.79     17.01 o 
  -1   7  10      237.75      213.26     19.36 o 
   0   7  10      139.27      184.62     18.05 o 
   1   7  10      605.85      678.55     23.49 o 
   2   7  10       10.48       19.60     11.18 o 
   3   7  10       32.98       33.54     20.52 o 
   4   7  10       78.62       88.18     16.87 o 
   5   7  10      269.13      327.30     25.52 o 
   6   7  10       58.74       57.94      6.60 o 
   7   7  10      120.64      123.00     10.90 o 
   8   7  10       38.25       29.52      6.13 o 
   9   7  10      262.52      268.78     18.03 o 
  10   7  10       33.32       15.17      8.57 o 
  11   7  10       21.13       10.01      9.52 o 
  -6   8  10       11.07        4.63     13.87 o 
  -5   8  10       68.06       59.80     61.95 o 
  -4   8  10       15.96       11.52     12.95 o 
  -3   8  10       99.07      123.98     18.21 o 
  -2   8  10      189.24      208.96     22.71 o 
  -1   8  10      699.00      744.27     34.23 o 
   0   8  10      959.48     1242.86     40.52 o 
   1   8  10      253.07      304.69     27.29 o 
   2   8  10     1626.42     1763.35     51.18 o 
   3   8  10     1043.75     1009.41     13.48 o 
   4   8  10      674.82      789.31     37.74 o 
   5   8  10     1834.35     1880.20     44.95 o 
   6   8  10       89.48       99.81     13.12 o 
   7   8  10       63.60       66.81      6.46 o 
   8   8  10      406.63      414.26     43.16 o 
   9   8  10       18.81        7.47      7.91 o 
  10   8  10      129.14      131.04     75.07 o 
  11   8  10       90.09        8.05     10.27 o 
  -5   9  10        0.20        0.20      6.98 o 
  -4   9  10        0.80        4.52      9.88 o 
  -3   9  10       39.71       18.06     23.09 o 
  -2   9  10       73.78       65.76     23.50 o 
  -1   9  10       91.46      108.37     16.59 o 
   0   9  10       69.33       70.19     13.43 o 
   1   9  10        3.66        9.07      9.28 o 
   2   9  10       21.15       24.26      9.13 o 
   3   9  10        5.42        4.04      3.21 o 
   4   9  10        0.21        1.79      2.20 o 
   5   9  10      158.55      135.54     20.91 o 
   6   9  10      578.71      675.55     33.29 o 
   7   9  10      242.03      226.76     17.69 o 
   8   9  10      439.79      443.03     21.31 o 
   9   9  10        0.20        0.00      4.13 o 
  10   9  10       40.01        4.25      9.08 o 
  11   9  10        0.11        0.00      5.04 o 
  -4  10  10       29.07       43.34     37.56 o 
  -3  10  10        3.59        0.00      8.34 o 
  -2  10  10      219.60      228.32    140.42 o 
  -1  10  10      711.96     1025.72     39.64 o 
   0  10  10      146.27      194.02     20.17 o 
   1  10  10      328.55      402.51     34.42 o 
   2  10  10      582.80      776.36     32.98 o 
   3  10  10      204.47      327.26     12.86 o 
   4  10  10      348.96      433.15     13.24 o 
   5  10  10      305.16      320.78     12.23 o 
   6  10  10      140.31      164.18     16.96 o 
   7  10  10      100.82      128.90     20.62 o 
   8  10  10      117.21      127.08     15.72 o 
   9  10  10       53.65       89.62     17.48 o 
  10  10  10       56.91        9.56      7.42 o 
  11  10  10        8.51        0.80      6.44 o 
  -3  11  10        0.45        3.00      9.63 o 
  -2  11  10       24.15        0.00     11.81 o 
  -1  11  10        0.01        0.00      7.79 o 
   0  11  10        0.04        0.00      9.59 o 
   1  11  10        0.46        0.00     11.08 o 
   2  11  10       27.71       43.66     12.22 o 
   3  11  10      160.22      137.27     23.45 o 
   4  11  10       19.53       12.95      6.21 o 
   5  11  10      484.22      567.93     22.88 o 
   6  11  10       61.03       61.97      7.57 o 
   7  11  10       35.93       49.55     10.38 o 
   8  11  10        1.07        0.00      6.77 o 
   9  11  10      254.98      301.77     20.31 o 
  10  11  10       24.41        4.88      8.30 o 
  -2  12  10       39.34        0.18      7.52 o 
  -1  12  10       20.03        0.00      6.46 o 
   0  12  10       87.60       76.81     57.65 o 
   1  12  10      606.69      857.98     41.36 o 
   2  12  10      178.09      229.74     29.98 o 
   3  12  10        1.81        1.03      2.83 o 
   4  12  10       75.79      107.78      9.90 o 
   5  12  10      255.88      352.16     24.86 o 
   6  12  10      173.09      239.22     10.32 o 
   7  12  10       84.81      106.20      8.99 o 
   8  12  10      260.10      382.04     20.76 o 
   9  12  10       88.46      132.61     19.48 o 
  10  12  10        1.76        1.38      6.14 o 
  -1  13  10        1.56        0.00      7.31 o 
   0  13  10       11.82        0.11      5.71 o 
   1  13  10        0.44        0.00      6.52 o 
   2  13  10       10.32       13.25     10.64 o 
   3  13  10        0.47        1.93      7.84 o 
   4  13  10        0.28        0.13      4.77 o 
   5  13  10       14.99       10.39     13.47 o 
   6  13  10        3.19        5.23      5.21 o 
   7  13  10       18.91       26.60      6.20 o 
   8  13  10       18.16       16.51      7.55 o 
   9  13  10        9.21        0.78      8.94 o 
   0  14  10       92.48        0.00      9.68 o 
   1  14  10       15.89        9.79     14.09 o 
   2  14  10       11.17       19.05     15.25 o 
   3  14  10      138.35      209.64     14.36 o 
   4  14  10       33.68       13.73     25.29 o 
   5  14  10      121.46      188.35     39.51 o 
   6  14  10      160.02      283.18     51.80 o 
   7  14  10      198.26      310.74     23.84 o 
   8  14  10       10.07        4.06      7.70 o 
   2  15  10        0.02        8.07     13.74 o 
   3  15  10       14.28       13.21     11.88 o 
   4  15  10       56.82       33.66     47.83 o 
   5  15  10        0.32        0.00      9.04 o 
   6  15  10       26.02       16.27     17.86 o 
   7  15  10        7.55        5.34      6.79 o 
  -2  -9  11        1.95        9.89     14.29 o 
  -5  -8  11       11.21       27.85     26.20 o 
  -4  -8  11        4.34       10.08     20.34 o 
  -3  -8  11       17.23       20.34     15.02 o 
  -2  -8  11        8.40       16.49     14.29 o 
  -1  -8  11        0.07        0.00     11.36 o 
   0  -8  11        6.20        5.93      7.31 o 
   1  -8  11        1.14        4.29      8.22 o 
   2  -8  11        2.85        0.00      6.56 o 
  -6  -7  11       16.05       18.51     14.47 o 
  -5  -7  11       62.68       80.82     19.98 o 
  -4  -7  11      410.06      465.97     34.52 o 
  -3  -7  11       58.16       59.74     27.12 o 
  -2  -7  11       45.36       56.62     26.75 o 
  -1  -7  11       17.62        8.77      4.53 o 
   0  -7  11        1.53        0.00      4.66 o 
   1  -7  11      201.19      207.99     55.66 o 
   2  -7  11       63.83       30.72     23.92 o 
   3  -7  11       14.56        6.65      8.45 o 
  -7  -6  11        7.42        0.00     10.63 o 
  -6  -6  11       83.64      106.67     31.52 o 
  -5  -6  11       14.74       14.29     18.69 o 
  -4  -6  11       68.29       76.43     17.41 o 
  -3  -6  11        0.26        2.20      7.88 o 
  -2  -6  11       87.97       67.65     11.10 o 
  -1  -6  11        0.12        0.24      2.81 o 
   0  -6  11       13.59       14.50      7.76 o 
   1  -6  11        0.45        2.81      6.46 o 
   2  -6  11      121.72       81.53     11.31 o 
   3  -6  11        2.21        1.99      4.83 o 
   4  -6  11       11.30        6.46      7.04 o 
   5  -6  11        0.28        0.24      5.74 o 
  -7  -5  11       49.57       22.98     26.75 o 
  -6  -5  11      150.11      149.61     21.09 o 
  -5  -5  11      251.09      277.39     24.95 o 
  -4  -5  11      244.72      277.39     23.67 o 
  -3  -5  11       44.38       48.95      2.94 o 
  -2  -5  11       31.20       45.47      5.14 o 
  -1  -5  11      131.06      145.48      6.93 o 
   0  -5  11       69.95       70.29     10.37 o 
   1  -5  11       59.88       49.66     10.57 o 
   2  -5  11       31.04       23.13      6.43 o 
   3  -5  11      295.78      299.93     18.20 o 
   4  -5  11       86.58       83.28     12.29 o 
   5  -5  11       92.76       75.55     50.22 o 
   6  -5  11       37.50        0.36      6.64 o 
  -8  -4  11        0.97        0.18     11.73 o 
  -7  -4  11       13.75        5.73      8.61 o 
  -6  -4  11       25.21       17.27      5.20 o 
  -5  -4  11        6.24        6.62      2.72 o 
  -4  -4  11       81.91       81.37      5.21 o 
  -3  -4  11       22.63       28.13      4.12 o 
  -2  -4  11       24.89       25.39      5.13 o 
  -1  -4  11       33.59       30.66      5.82 o 
   0  -4  11       21.20       16.70      5.35 o 
   1  -4  11        0.48        0.00      3.08 o 
   2  -4  11       20.95       13.93     13.01 o 
   3  -4  11       17.37       14.77      7.74 o 
   4  -4  11      127.70       94.14     16.68 o 
   5  -4  11        2.00        0.00      6.32 o 
   6  -4  11        0.02        0.00      6.78 o 
   7  -4  11        9.28        0.44      9.77 o 
  -8  -3  11        6.46        1.64      4.64 o 
  -7  -3  11      100.34       42.81     16.74 o 
  -6  -3  11      552.03      585.15     84.28 o 
  -5  -3  11      142.54      140.54     11.70 o 
  -4  -3  11      111.42      127.64      9.52 o 
  -3  -3  11      741.84      865.80     17.84 o 
  -2  -3  11      132.16      129.69      6.30 o 
  -1  -3  11       44.68       51.07      5.96 o 
   0  -3  11      899.98      992.91     17.41 o 
   1  -3  11       13.81       14.37      5.15 o 
   2  -3  11       22.38       23.82      8.43 o 
   3  -3  11      549.33      579.77     21.94 o 
   4  -3  11      169.94      151.71     14.51 o 
   5  -3  11      186.40      220.96     23.57 o 
   6  -3  11      195.85      235.97     19.03 o 
   7  -3  11       45.43       22.38     21.44 o 
  -8  -2  11        1.33        1.07      4.17 o 
  -7  -2  11       30.36       14.00      7.71 o 
  -6  -2  11       94.78       90.92     16.66 o 
  -5  -2  11       91.77       80.65      6.93 o 
  -4  -2  11        3.82        4.55      4.06 o 
  -3  -2  11      144.94      190.03     11.37 o 
  -2  -2  11      502.70      560.95     13.93 o 
  -1  -2  11       30.99       36.68      5.14 o 
   0  -2  11        1.86        1.07      2.99 o 
   1  -2  11        0.71        3.54      4.02 o 
   2  -2  11      491.44      496.13     29.04 o 
   3  -2  11       31.75       45.00     12.19 o 
   4  -2  11       31.12       37.13      9.34 o 
   5  -2  11       44.63       28.21     10.63 o 
   6  -2  11      174.69      197.14     30.53 o 
   7  -2  11       14.23        4.46      8.61 o 
   8  -2  11       27.10        8.27     15.37 o 
  -8  -1  11       77.51       26.55     20.30 o 
  -7  -1  11      169.15      171.01     13.31 o 
  -6  -1  11       21.18       12.29      8.37 o 
  -5  -1  11      414.01      448.97     33.74 o 
  -4  -1  11      396.01      441.82     22.16 o 
  -3  -1  11       36.45       38.36      5.53 o 
  -2  -1  11      511.70      564.52     17.24 o 
  -1  -1  11     1149.43     1258.18     21.92 o 
   0  -1  11        1.77        2.34      3.86 o 
   1  -1  11       79.93       67.89      7.27 o 
   2  -1  11      701.06      722.54     25.23 o 
   3  -1  11        1.41        5.86      6.23 o 
   4  -1  11      192.91      187.94     11.73 o 
   5  -1  11      531.68      569.55     20.87 o 
   6  -1  11      252.63      250.07     20.45 o 
   7  -1  11      321.29      359.43     27.90 o 
   8  -1  11       96.05       71.40     52.51 o 
   9  -1  11       38.66       14.35     13.93 o 
  -8   0  11        6.10        0.00      5.60 o 
  -7   0  11       53.38       39.56     11.20 o 
  -6   0  11       20.19       17.12      7.82 o 
  -5   0  11       12.18       13.92      6.92 o 
  -4   0  11       45.06       33.62     10.58 o 
  -3   0  11       80.69       98.94      5.80 o 
  -2   0  11        3.44        2.31      4.16 o 
  -1   0  11       47.91       60.11      6.21 o 
   0   0  11       50.64       71.92      6.33 o 
   1   0  11      325.66      343.06     10.13 o 
   2   0  11      124.00      123.23     11.74 o 
   3   0  11      267.41      295.17     25.33 o 
   4   0  11       61.63       56.82     11.36 o 
   5   0  11       89.52       95.87     12.55 o 
   6   0  11       37.64       42.51      9.49 o 
   7   0  11       23.89       39.57     12.98 o 
   8   0  11        9.45        3.60      7.43 o 
   9   0  11        2.75        3.99      8.47 o 
  -8   1  11       12.91       13.70      9.85 o 
  -7   1  11      159.92      175.45     22.77 o 
  -6   1  11      111.65      122.69     16.85 o 
  -5   1  11      129.35      174.52     11.88 o 
  -4   1  11      172.99      177.26     20.69 o 
  -3   1  11      325.84      326.74     16.07 o 
  -2   1  11      436.18      474.44     16.16 o 
  -1   1  11      137.94      144.28     14.49 o 
   0   1  11     1138.34     1143.11     24.08 o 
   1   1  11     1046.43     1013.16     17.47 o 
   2   1  11       24.28       18.63      5.77 o 
   3   1  11      358.27      327.37     17.64 o 
   4   1  11      909.53      897.71     31.72 o 
   5   1  11      225.15      221.78     13.10 o 
   6   1  11      626.72      627.73     26.03 o 
   7   1  11      240.07      293.72     18.30 o 
   8   1  11      227.16      234.47     23.28 o 
   9   1  11      133.87      109.77     75.99 o 
  -8   2  11        5.18       15.17     10.84 o 
  -7   2  11        2.18        0.00      6.62 o 
  -6   2  11        3.13       10.47      8.87 o 
  -5   2  11       81.59       79.57      9.78 o 
  -4   2  11       41.57       58.64     11.36 o 
  -3   2  11       59.58       58.68      9.86 o 
  -2   2  11       13.31       12.12      5.41 o 
  -1   2  11        0.03        1.66      2.31 o 
   0   2  11      970.29     1042.14     18.56 o 
   1   2  11       35.81       31.18      3.75 o 
   2   2  11      667.35      690.16     19.46 o 
   3   2  11      104.65      110.75     12.10 o 
   4   2  11      146.22      169.65     22.56 o 
   5   2  11       39.63       26.76      9.90 o 
   6   2  11     1167.10     1243.65     31.32 o 
   7   2  11       44.35       60.93     13.14 o 
   8   2  11        6.23        6.59      7.56 o 
   9   2  11       51.50       64.09     14.37 o 
  10   2  11       33.64       36.68     14.37 o 
  -7   3  11       53.01       81.53     14.77 o 
  -6   3  11        2.30        4.23      6.63 o 
  -5   3  11       86.27      105.58     10.41 o 
  -4   3  11       95.57      108.44      9.99 o 
  -3   3  11      223.60      220.88     17.44 o 
  -2   3  11      834.40      936.15     56.97 o 
  -1   3  11     1670.11     1706.48     62.05 o 
   0   3  11     1450.55     1550.92     74.33 o 
   1   3  11       27.47       24.34      3.90 o 
   2   3  11      265.16      254.43      6.79 o 
   3   3  11     1865.61     1958.02     28.72 o 
   4   3  11     1641.83     1581.80     44.52 o 
   5   3  11      667.14      670.45     28.35 o 
   6   3  11     1052.34     1078.96     40.41 o 
   7   3  11      285.02      311.85     20.89 o 
   8   3  11      146.29      166.20     30.90 o 
   9   3  11      232.21      284.91     24.92 o 
  10   3  11       24.58       36.28     18.32 o 
  -7   4  11        0.14        1.50      5.88 o 
  -6   4  11       57.27       72.80     13.42 o 
  -5   4  11       40.32       61.19      9.48 o 
  -4   4  11      357.19      394.36     33.10 o 
  -3   4  11       18.48       16.17      7.15 o 
  -2   4  11      134.94      157.78     17.14 o 
  -1   4  11      575.95      520.17     19.70 o 
   0   4  11       36.22       34.54      4.86 o 
   1   4  11      334.53      369.44     22.78 o 
   2   4  11      113.62      139.92     17.42 o 
   3   4  11      416.59      503.37     21.40 o 
   4   4  11       14.15       25.47      9.34 o 
   5   4  11       15.43       20.34      9.16 o 
   6   4  11       19.71       19.79     10.44 o 
   7   4  11      336.49      354.71     38.19 o 
   8   4  11      168.50      176.71     15.67 o 
   9   4  11       30.05       37.61     16.31 o 
  10   4  11       15.59       13.60      8.28 o 
  -7   5  11        0.61        0.00      6.25 o 
  -6   5  11        0.44        3.85      6.41 o 
  -5   5  11        0.57        2.91      6.09 o 
  -4   5  11      182.34      211.50     19.45 o 
  -3   5  11      969.63     1170.52    102.41 o 
  -2   5  11      831.54      911.53     43.18 o 
  -1   5  11     1688.16     1778.70     71.20 o 
   0   5  11      692.31      721.28     35.74 o 
   1   5  11       29.50       49.48     13.19 o 
   2   5  11     3346.30     3449.73     91.43 o 
   3   5  11      695.33      787.38     36.66 o 
   4   5  11      483.12      462.70     18.31 o 
   5   5  11     1456.37     1368.29     22.28 o 
   6   5  11       12.68       13.75      3.55 o 
   7   5  11      250.23      287.62     14.73 o 
   8   5  11      112.84       97.93     18.61 o 
   9   5  11      119.20      120.67     36.85 o 
  10   5  11      234.63      262.10     34.97 o 
  11   5  11       71.87       63.95     17.79 o 
  -6   6  11        0.85        0.20      3.45 o 
  -5   6  11      158.56      163.93     61.85 o 
  -4   6  11        0.10        3.23      4.62 o 
  -3   6  11       18.66       14.90      6.25 o 
  -2   6  11       26.78       22.19      5.91 o 
  -1   6  11       23.49       25.98      6.54 o 
   0   6  11        5.79        3.25      3.24 o 
   1   6  11      551.11      523.53     21.26 o 
   2   6  11      331.62      342.75     25.16 o 
   3   6  11      330.06      266.70     36.74 o 
   4   6  11      691.54      718.78     23.01 o 
   5   6  11        0.00        1.59      4.63 o 
   6   6  11       96.09       91.89      7.30 o 
   7   6  11       49.35       38.81     13.47 o 
   8   6  11       48.71       60.74     10.23 o 
   9   6  11        1.34        1.46      7.79 o 
  10   6  11      100.17       83.01     31.07 o 
  11   6  11        0.28        0.00      9.69 o 
  -6   7  11       25.45       24.86     12.57 o 
  -5   7  11        2.11        0.39      5.26 o 
  -4   7  11      133.12      156.41     52.42 o 
  -3   7  11       90.99       95.94     11.99 o 
  -2   7  11      444.85      514.27     43.69 o 
  -1   7  11     1247.50     1480.43    133.85 o 
   0   7  11      180.35      221.55     10.32 o 
   1   7  11      776.45      831.65     59.91 o 
   2   7  11      904.71      995.30     41.69 o 
   3   7  11      293.36      327.93     40.03 o 
   4   7  11      525.59      538.50     32.92 o 
   5   7  11      399.83      464.96     21.72 o 
   6   7  11      162.31      183.27     27.88 o 
   7   7  11       31.79       27.26      6.19 o 
   8   7  11        4.09        0.00      3.31 o 
   9   7  11      373.36      429.23     59.85 o 
  10   7  11      109.65       84.01     15.76 o 
  11   7  11      180.04      151.99     30.99 o 
  -5   8  11        2.15        2.95      7.03 o 
  -4   8  11        9.95       11.03     10.59 o 
  -3   8  11      188.62      219.45    127.65 o 
  -2   8  11        5.01        0.05      4.66 o 
  -1   8  11       60.46       58.67     16.16 o 
   0   8  11        8.92        0.51      4.85 o 
   1   8  11       64.44       46.10     13.56 o 
   2   8  11        4.31        3.80      1.97 o 
   3   8  11       71.70       77.90     26.40 o 
   4   8  11       45.55       69.46     17.96 o 
   5   8  11      101.32      105.12     18.77 o 
   6   8  11       15.81        8.12      7.49 o 
   7   8  11       13.45        9.59      4.92 o 
   8   8  11        0.66        7.28      5.72 o 
   9   8  11       50.49       31.07     23.18 o 
  10   8  11       20.32        6.92      9.35 o 
  11   8  11        0.01        0.00      7.12 o 
  -5   9  11       12.95        4.36     17.55 o 
  -4   9  11       79.16       47.97     54.98 o 
  -3   9  11       37.74       20.48     22.26 o 
  -2   9  11       65.24       88.13     65.15 o 
  -1   9  11        5.76        7.38      8.97 o 
   0   9  11       38.58       49.55     19.89 o 
   1   9  11      527.53      655.01     27.80 o 
   2   9  11      224.58      254.77     18.60 o 
   3   9  11      445.60      504.80     41.53 o 
   4   9  11      936.92     1026.53     44.25 o 
   5   9  11      228.38      306.02     17.41 o 
   6   9  11       10.16       20.65      9.45 o 
   7   9  11       48.83       40.17     11.68 o 
   8   9  11      201.10      217.35     18.37 o 
   9   9  11      165.00      139.42     76.56 o 
  10   9  11      149.58      120.35     70.59 o 
  11   9  11      247.51      276.05     80.34 o 
  -4  10  11       19.35       17.43     15.94 o 
  -3  10  11       11.60       20.19     18.14 o 
  -2  10  11        5.90        5.27      9.67 o 
  -1  10  11      181.32      170.49    123.61 o 
   0  10  11        1.09        6.02     13.56 o 
   1  10  11       15.67        7.02      9.76 o 
   2  10  11        2.26        7.75      8.15 o 
   3  10  11       22.97       29.06      4.84 o 
   4  10  11        0.40        0.58      1.77 o 
   5  10  11       26.05       18.51     12.83 o 
   6  10  11       14.40        9.77      7.28 o 
   7  10  11      121.80      111.40     15.36 o 
   8  10  11       12.70        7.23      7.78 o 
   9  10  11       40.37       19.34     17.99 o 
  10  10  11       54.72        7.61      6.74 o 
  -3  11  11       18.51        0.00     16.23 o 
  -2  11  11        6.02        0.00      7.08 o 
  -1  11  11       18.21       16.38     14.56 o 
   0  11  11      272.11      395.50    226.15 o 
   1  11  11        0.75        5.92     10.30 o 
   2  11  11      177.64      250.63     28.15 o 
   3  11  11      954.30     1155.51     28.05 o 
   4  11  11       24.88       29.90      6.04 o 
   5  11  11      129.02      184.03     10.03 o 
   6  11  11      202.44      260.80     17.30 o 
   7  11  11       91.10      113.90     14.17 o 
   8  11  11      430.75      533.87     30.38 o 
   9  11  11      187.97      237.25     19.63 o 
  10  11  11       56.26        4.59      7.35 o 
  -2  12  11        2.32        0.45      7.24 o 
  -1  12  11       41.33        0.00      8.44 o 
   0  12  11       74.17       59.39     43.62 o 
   1  12  11       63.53       47.84     40.32 o 
   2  12  11       97.18       51.04     49.68 o 
   3  12  11       37.81       31.14     10.72 o 
   4  12  11       34.37       38.30      8.13 o 
   5  12  11        3.30        6.26      5.56 o 
   6  12  11        7.26       14.17      5.67 o 
   7  12  11        0.11        0.00      9.24 o 
   8  12  11      146.51      188.05     17.36 o 
   9  12  11       11.41       12.22     11.87 o 
  10  12  11       12.97        2.31      8.46 o 
  -1  13  11       14.90        0.00     10.63 o 
   0  13  11       25.08        0.32     10.30 o 
   1  13  11       92.61        0.32      8.17 o 
   2  13  11      134.62       90.29     84.70 o 
   3  13  11       52.84       23.85     16.15 o 
   4  13  11      220.46      296.72     13.37 o 
   5  13  11      278.47      367.51     18.93 o 
   6  13  11       90.08      109.43      9.44 o 
   7  13  11       44.48       52.51     20.97 o 
   8  13  11       61.33       67.17     49.66 o 
   9  13  11        5.56        0.00      5.54 o 
   1  14  11        5.36        0.11      6.18 o 
   2  14  11        0.58        0.00      7.33 o 
   3  14  11       44.03       36.11     19.87 o 
   4  14  11       12.70       12.25     13.47 o 
   5  14  11        1.78        0.00      5.81 o 
   6  14  11        0.11        0.68      3.72 o 
   7  14  11       41.33       34.74     14.06 o 
   8  14  11        1.64        0.00      3.95 o 
   3  15  11       38.92       26.09     13.50 o 
   4  15  11       82.09       72.02     59.47 o 
   5  15  11       48.28       48.37     43.16 o 
   6  15  11      114.91      181.69     38.31 o 
  -3  -8  12       70.28       85.04     34.27 o 
  -2  -8  12       67.07       44.17     29.14 o 
  -1  -8  12       18.97       26.02     26.57 o 
   0  -8  12       81.59       80.83     35.56 o 
  -5  -7  12        0.38        0.00      8.98 o 
  -4  -7  12        0.78        2.56      9.53 o 
  -3  -7  12       42.53       62.12     18.69 o 
  -2  -7  12       23.75       26.02     15.21 o 
  -1  -7  12        5.24        0.00     11.54 o 
   0  -7  12        0.84        1.38      4.40 o 
   1  -7  12       27.23       17.04      8.35 o 
   2  -7  12       10.01        2.02      7.33 o 
  -6  -6  12       28.45       34.26     15.94 o 
  -5  -6  12       28.26       35.55     24.00 o 
  -4  -6  12      206.55      287.76     41.63 o 
  -3  -6  12       74.71      107.40     19.43 o 
  -2  -6  12        6.50        2.87      2.62 o 
  -1  -6  12      134.40      144.61     23.56 o 
   0  -6  12       19.23        7.70      5.47 o 
   1  -6  12       50.39       40.01     14.67 o 
   2  -6  12      372.62      320.13     34.51 o 
   3  -6  12       17.25       11.86      8.79 o 
   4  -6  12        4.87        2.84      6.43 o 
  -6  -5  12       20.54       17.59     20.52 o 
  -5  -5  12       17.05       20.34     12.46 o 
  -4  -5  12      107.19      125.02     19.43 o 
  -3  -5  12       88.04       94.21      4.32 o 
  -2  -5  12       36.51       35.57      5.69 o 
  -1  -5  12       33.79       40.89      5.59 o 
   0  -5  12       33.39       35.05      6.81 o 
   1  -5  12      161.67      154.64     18.88 o 
   2  -5  12       23.22       10.08      9.16 o 
   3  -5  12       21.81       18.70      8.65 o 
   4  -5  12       30.87       33.04      9.49 o 
   5  -5  12        5.72        0.00     10.77 o 
  -7  -4  12       35.00       31.45     25.74 o 
  -6  -4  12      202.62      248.56     19.65 o 
  -5  -4  12      220.13      196.19     42.65 o 
  -4  -4  12      176.33      173.49      7.69 o 
  -3  -4  12        2.81        0.46      2.53 o 
  -2  -4  12      418.81      520.38     13.69 o 
  -1  -4  12       91.21      126.66      8.41 o 
   0  -4  12        6.15       10.02      4.45 o 
   1  -4  12      589.35      692.56     36.49 o 
   2  -4  12       13.70        1.65      9.34 o 
   3  -4  12       15.08       12.17      6.51 o 
   4  -4  12      467.87      518.23     26.89 o 
   5  -4  12      115.81      105.58     66.09 o 
   6  -4  12       16.53        0.00      7.30 o 
  -7  -3  12        0.56        0.00      5.71 o 
  -6  -3  12        9.59       10.48      4.68 o 
  -5  -3  12        1.43        2.68      3.51 o 
  -4  -3  12      225.44      224.14     10.90 o 
  -3  -3  12        0.02        0.96      2.39 o 
  -2  -3  12        4.81        5.55      4.58 o 
  -1  -3  12       24.93       18.45      5.54 o 
   0  -3  12        3.69        1.52      3.68 o 
   1  -3  12       14.41       13.13      5.37 o 
   2  -3  12        0.33        0.00      7.51 o 
   3  -3  12        6.62       11.36      9.16 o 
   4  -3  12      138.03      132.69     19.44 o 
   5  -3  12      193.31      216.01     16.74 o 
   6  -3  12        3.76        0.00      7.04 o 
   7  -3  12       16.63        0.33      6.96 o 
  -7  -2  12       56.46       27.44     17.61 o 
  -6  -2  12      164.06      154.63     16.93 o 
  -5  -2  12       67.31       70.00      8.12 o 
  -4  -2  12      457.75      517.01     18.22 o 
  -3  -2  12      423.73      507.54     15.20 o 
  -2  -2  12      135.89      146.93      8.53 o 
  -1  -2  12      208.34      235.44      9.41 o 
   0  -2  12      160.10      178.50      8.70 o 
   1  -2  12      236.47      248.65     13.25 o 
   2  -2  12      140.54      156.60     21.09 o 
   3  -2  12      714.07      752.82     43.61 o 
   4  -2  12      239.51      240.98     16.66 o 
   5  -2  12      148.37      164.41     14.70 o 
   6  -2  12      120.94      129.16     15.31 o 
   7  -2  12       17.44        9.41     11.64 o 
  -7  -1  12       38.29        9.63      9.48 o 
  -6  -1  12        3.36        0.00      3.94 o 
  -5  -1  12       96.99       22.89     19.31 o 
  -4  -1  12        2.58        0.28      3.25 o 
  -3  -1  12       70.56       71.50      6.67 o 
  -2  -1  12        1.93       10.35      7.42 o 
  -1  -1  12      143.80      162.64      9.32 o 
   0  -1  12        2.99        1.22      2.46 o 
   1  -1  12      174.84      185.35      9.36 o 
   2  -1  12      146.45      144.46      9.27 o 
   3  -1  12       23.12       18.69      8.61 o 
   4  -1  12      271.34      285.55     21.47 o 
   5  -1  12       54.88       42.35     11.53 o 
   6  -1  12       40.91       38.40     10.49 o 
   7  -1  12        0.60        1.94      6.70 o 
   8  -1  12        3.25       12.22     15.99 o 
  -7   0  12       12.39       12.00      7.53 o 
  -6   0  12        6.35       10.54      9.35 o 
  -5   0  12      376.55      432.79     24.03 o 
  -4   0  12      131.30      141.23     10.04 o 
  -3   0  12      267.58      287.71     13.53 o 
  -2   0  12      178.30      179.57     11.14 o 
  -1   0  12       58.91       96.33      7.57 o 
   0   0  12      797.07      895.27     16.06 o 
   1   0  12     1243.35     1356.24     22.88 o 
   2   0  12      951.91     1074.80     27.88 o 
   3   0  12      440.55      438.81     30.87 o 
   4   0  12       28.41       25.47      9.89 o 
   5   0  12      454.81      461.45     19.19 o 
   6   0  12      151.73      163.99     17.54 o 
   7   0  12       78.91       89.48     13.99 o 
   8   0  12      259.98      301.47     22.89 o 
   9   0  12       58.84       26.78     30.60 o 
  -7   1  12        3.64        0.00      5.54 o 
  -6   1  12       16.43       16.05     10.80 o 
  -5   1  12       29.54       19.74      6.99 o 
  -4   1  12       66.94       80.85     10.36 o 
  -3   1  12       79.09       90.31      9.59 o 
  -2   1  12      178.90      178.80     13.07 o 
  -1   1  12       18.09       24.00      6.61 o 
   0   1  12      383.39      384.66     19.66 o 
   1   1  12        2.76        0.00      2.75 o 
   2   1  12       53.28       49.62      6.28 o 
   3   1  12        5.37        0.00      6.96 o 
   4   1  12       22.44       12.28     13.01 o 
   5   1  12        6.61        5.68      7.88 o 
   6   1  12       47.46       52.95     10.42 o 
   7   1  12       27.89       33.65     12.71 o 
   8   1  12        4.56        4.56      7.56 o 
   9   1  12        7.02        6.70      9.41 o 
  -7   2  12       16.04       27.90     11.95 o 
  -6   2  12      248.18      302.21     22.67 o 
  -5   2  12       74.22       78.95     10.13 o 
  -4   2  12      104.11      123.20     19.58 o 
  -3   2  12      550.61      630.88     32.97 o 
  -2   2  12      173.46      208.58     12.17 o 
  -1   2  12      964.22     1115.99     22.51 o 
   0   2  12      690.56      739.64     15.70 o 
   1   2  12      444.96      488.02     12.06 o 
   2   2  12     1842.43     2028.36     32.64 o 
   3   2  12      557.29      598.81     13.34 o 
   4   2  12      146.74      134.43     22.74 o 
   5   2  12      424.29      444.61     24.99 o 
   6   2  12       67.10       62.68     14.66 o 
   7   2  12      194.92      191.94     16.19 o 
   8   2  12      152.06      175.67     20.89 o 
   9   2  12       10.79       16.80     14.02 o 
  10   2  12      185.90      208.46     23.51 o 
  -7   3  12       15.25       21.74     13.00 o 
  -6   3  12        6.28       15.21     11.97 o 
  -5   3  12       28.76       28.74      7.72 o 
  -4   3  12        0.01        0.00      4.84 o 
  -3   3  12      564.01      603.03     43.49 o 
  -2   3  12      153.63      149.73     10.12 o 
  -1   3  12      852.35      886.29     39.62 o 
   0   3  12       52.26       54.14     47.74 o 
   1   3  12      199.22      194.23     10.73 o 
   2   3  12        4.86        5.42      2.77 o 
   3   3  12      268.43      258.43      6.65 o 
   4   3  12       89.35       93.31     20.90 o 
   5   3  12        1.74        0.55      5.13 o 
   6   3  12      383.36      386.23     25.90 o 
   7   3  12        6.08        6.23      9.89 o 
   8   3  12        4.35        4.95      8.93 o 
   9   3  12        6.19        6.87      9.97 o 
  10   3  12       11.17       21.09     19.87 o 
  -7   4  12       33.33       35.21     15.09 o 
  -6   4  12       87.37      103.29     17.16 o 
  -5   4  12       83.67      102.37     12.06 o 
  -4   4  12       50.40       56.20      9.17 o 
  -3   4  12      248.38      304.95     24.74 o 
  -2   4  12      763.28      872.35     60.46 o 
  -1   4  12      803.63      868.56     40.09 o 
   0   4  12      359.22      320.05     29.21 o 
   1   4  12      722.70      771.86     34.26 o 
   2   4  12      116.52      163.38     19.44 o 
   3   4  12      108.30      115.10     12.22 o 
   4   4  12     1149.71     1114.68     37.50 o 
   5   4  12       41.19       46.36     11.91 o 
   6   4  12       79.02       83.77     15.58 o 
   7   4  12       28.32       29.87     20.89 o 
   8   4  12      315.63      372.95     46.62 o 
   9   4  12      390.37      413.03     30.84 o 
  10   4  12       13.77       11.97      7.50 o 
  -6   5  12        1.50        5.31      7.56 o 
  -5   5  12       28.05       19.75      8.54 o 
  -4   5  12       21.85       22.49      7.14 o 
  -3   5  12      379.67      423.37     42.31 o 
  -2   5  12       23.20       25.47      5.56 o 
  -1   5  12        3.75        0.76      3.89 o 
   0   5  12       19.69       17.76      7.47 o 
   1   5  12      269.68      267.84     23.31 o 
   2   5  12       15.98       14.84     11.36 o 
   3   5  12       14.96       17.74      8.11 o 
   4   5  12      146.06      143.97     13.15 o 
   5   5  12       57.11       33.95     18.24 o 
   6   5  12      399.03      446.97     14.57 o 
   7   5  12      123.21      126.06     13.07 o 
   8   5  12      100.44      100.76     26.12 o 
   9   5  12       55.57       44.83     12.55 o 
  10   5  12        0.76        0.00      5.44 o 
  -6   6  12        0.47        0.00      6.64 o 
  -5   6  12       82.81       56.71     25.82 o 
  -4   6  12       81.42       91.99     11.66 o 
  -3   6  12      162.00      195.96     29.37 o 
  -2   6  12      129.87      179.03     17.83 o 
  -1   6  12      170.29      150.13     10.74 o 
   0   6  12      134.68      131.95     19.43 o 
   1   6  12      731.96      772.45     52.12 o 
   2   6  12      103.91      143.93     20.17 o 
   3   6  12      571.04      629.74     52.43 o 
   4   6  12      853.53      913.71     32.76 o 
   5   6  12        9.37        5.85      6.61 o 
   6   6  12      213.02      178.07     27.24 o 
   7   6  12      414.24      407.83     82.75 o 
   8   6  12      176.85      168.65     14.18 o 
   9   6  12      288.73      277.85     60.55 o 
  10   6  12      186.25      134.82     32.00 o 
  -6   7  12        2.51        0.00      8.07 o 
  -5   7  12       10.01       13.25      8.23 o 
  -4   7  12       53.25       52.78     18.36 o 
  -3   7  12        0.01        0.82      4.49 o 
  -2   7  12        0.31        2.24      4.31 o 
  -1   7  12       30.49       30.49      7.78 o 
   0   7  12        0.00        0.00      3.63 o 
   1   7  12      932.38     1009.62     37.22 o 
   2   7  12       81.10      109.99     19.61 o 
   3   7  12       75.48       66.72     27.13 o 
   4   7  12       27.85       37.01     15.94 o 
   5   7  12     1141.10     1184.39     33.18 o 
   6   7  12      826.24      895.24     35.12 o 
   7   7  12      156.41      114.33     13.94 o 
   8   7  12       76.18       69.10      7.72 o 
   9   7  12        1.90        8.61      8.66 o 
  10   7  12        3.08        0.00      5.70 o 
  11   7  12        5.04        9.67      8.05 o 
  -5   8  12       48.29       48.88     32.77 o 
  -4   8  12       30.17       30.97     10.97 o 
  -3   8  12       92.09      114.51     13.71 o 
  -2   8  12       28.00       22.46      7.53 o 
  -1   8  12        6.18        2.47      4.20 o 
   0   8  12      196.47      244.49     12.97 o 
   1   8  12      261.13      289.72     23.58 o 
   2   8  12      622.15      699.14     38.27 o 
   3   8  12       22.24       17.96     20.89 o 
   4   8  12      120.24      154.02     23.47 o 
   5   8  12     1069.00     1281.89     40.87 o 
   6   8  12      254.34      254.64     19.97 o 
   7   8  12      292.00      319.67     25.04 o 
   8   8  12      353.22      364.93     78.75 o 
   9   8  12       79.18       49.36     34.46 o 
  10   8  12      149.98      113.56     86.63 o 
  -4   9  12        7.77        6.04      7.67 o 
  -3   9  12       35.28       73.75     17.87 o 
  -2   9  12       34.12       48.21     17.81 o 
  -1   9  12        0.69        0.89      6.31 o 
   0   9  12      146.02      121.69     20.39 o 
   1   9  12      170.24      212.56     18.83 o 
   2   9  12       10.73       10.66      1.55 o 
   3   9  12       48.39       42.52     25.84 o 
   4   9  12      144.07      139.73     22.92 o 
   5   9  12      231.86      221.17     16.66 o 
   6   9  12      100.70      125.53     17.95 o 
   7   9  12        1.35        1.41      5.66 o 
   8   9  12       81.88       74.72      8.50 o 
   9   9  12        0.01        0.00      5.08 o 
  10   9  12        7.36        0.45      5.22 o 
  -4  10  12       35.61       61.56     47.00 o 
  -3  10  12       46.16       90.36     24.52 o 
  -2  10  12       37.35       33.66     32.53 o 
  -1  10  12      199.26      300.49     34.85 o 
   0  10  12       14.99        5.00      8.76 o 
   1  10  12       51.54       62.33     14.43 o 
   2  10  12      223.25      293.45     25.01 o 
   3  10  12      426.32      323.38     56.21 o 
   4  10  12      641.52      695.46     40.65 o 
   5  10  12       16.49       24.37     15.21 o 
   6  10  12      128.80      161.68     15.90 o 
   7  10  12      498.86      560.53     25.34 o 
   8  10  12       24.93       20.55     13.09 o 
   9  10  12      142.59      144.51     22.18 o 
  10  10  12      163.88        9.82      9.46 o 
  -3  11  12        5.21        0.00      6.33 o 
  -2  11  12       46.99        0.00      7.80 o 
  -1  11  12        0.15        0.44      6.65 o 
   0  11  12       25.62       18.31     17.32 o 
   1  11  12       46.95       25.34     35.55 o 
   2  11  12        0.45       10.46     11.52 o 
   3  11  12       11.61        8.70      4.00 o 
   4  11  12        8.96        7.76      2.85 o 
   5  11  12       13.68        2.93     10.08 o 
   6  11  12       39.98       45.10     11.39 o 
   7  11  12       42.96       26.98     10.57 o 
   8  11  12       92.95      113.38     15.66 o 
   9  11  12        9.70        7.23     11.29 o 
  10  11  12        3.95        0.91      3.96 o 
  -2  12  12       34.89        0.00     11.42 o 
  -1  12  12       29.45        0.29      8.51 o 
   0  12  12       35.15        0.00     10.23 o 
   1  12  12      184.21      122.99    106.55 o 
   2  12  12       70.76       42.33     36.93 o 
   3  12  12      112.28      110.16     10.49 o 
   4  12  12      163.04      192.63     11.04 o 
   5  12  12       92.97      131.26     15.76 o 
   6  12  12       16.80       24.36     10.12 o 
   7  12  12       32.37       40.96     30.97 o 
   8  12  12      242.30      326.66     22.12 o 
   9  12  12      215.97      294.89     22.25 o 
  -1  13  12       14.46        0.00      8.30 o 
   0  13  12       15.72        0.54      7.41 o 
   1  13  12       15.83        0.28      6.83 o 
   2  13  12       30.20        0.00      7.90 o 
   3  13  12       10.63        3.91      7.51 o 
   4  13  12        0.23        0.00      2.59 o 
   5  13  12        6.36        6.22      3.98 o 
   6  13  12        3.89        0.00      4.04 o 
   7  13  12        4.12        7.45     11.27 o 
   8  13  12       23.56       25.58     19.61 o 
   9  13  12        4.89        1.28      6.69 o 
   1  14  12       35.78        0.00      7.24 o 
   2  14  12        5.50        0.00      7.14 o 
   3  14  12       13.76        0.11      4.07 o 
   4  14  12       33.47       13.83     17.04 o 
   5  14  12      144.33      200.42     21.73 o 
   6  14  12      117.15      173.02     15.34 o 
   7  14  12       69.33       61.17     52.60 o 
   8  14  12       13.05       18.18     19.24 o 
   4  15  12        6.43        3.80      5.95 o 
   5  15  12        7.87        0.00     13.01 o 
  -3  -7  13       64.32       80.09     20.89 o 
  -2  -7  13       93.85      111.07     23.28 o 
  -1  -7  13       73.54       93.47     22.18 o 
   0  -7  13       96.27       98.79     23.46 o 
   1  -7  13      110.56       45.28     12.46 o 
  -5  -6  13       13.36        5.68     10.81 o 
  -4  -6  13       64.95       81.19     19.43 o 
  -3  -6  13        0.01        2.93     14.84 o 
  -2  -6  13       52.01       69.27     28.59 o 
  -1  -6  13        0.22        1.79      5.18 o 
   0  -6  13       11.45        7.50      6.69 o 
   1  -6  13        0.13        0.00      5.70 o 
   2  -6  13       47.17       27.85     12.02 o 
   3  -6  13        1.93        1.10      7.69 o 
  -5  -5  13       99.04      117.68     30.98 o 
  -4  -5  13      129.11      128.33     20.35 o 
  -3  -5  13       59.71       88.52     17.78 o 
  -2  -5  13      162.49      187.04      9.54 o 
  -1  -5  13      186.12      208.32     16.90 o 
   0  -5  13      113.73      126.68     13.31 o 
   1  -5  13       96.07       94.95     14.46 o 
   2  -5  13      151.29      129.14     14.05 o 
   3  -5  13      175.07      135.88     33.01 o 
   4  -5  13       40.47       17.80     17.41 o 
  -6  -4  13        2.34        4.40     10.08 o 
  -5  -4  13        2.20        0.00     10.63 o 
  -4  -4  13       99.09       61.51     22.88 o 
  -3  -4  13      164.43      160.45     13.05 o 
  -2  -4  13      251.58      300.15     10.28 o 
  -1  -4  13       10.17        9.98      5.41 o 
   0  -4  13       92.17       90.91      8.04 o 
   1  -4  13       60.94       64.12      9.29 o 
   2  -4  13      116.61       99.61     14.62 o 
   3  -4  13        7.47        1.65      7.51 o 
   4  -4  13        6.03        7.01      7.94 o 
   5  -4  13        2.23        3.52     11.18 o 
  -6  -3  13       94.09      116.67     73.68 o 
  -5  -3  13       88.37       71.96     10.70 o 
  -4  -3  13       46.59       37.86      7.18 o 
  -3  -3  13       81.49      109.15      9.37 o 
  -2  -3  13      244.50      296.95     10.80 o 
  -1  -3  13      136.20      166.63      8.50 o 
   0  -3  13      225.01      254.51     11.08 o 
   1  -3  13      246.40      294.10     15.72 o 
   2  -3  13      514.05      580.44     20.52 o 
   3  -3  13      179.15      169.64     29.34 o 
   4  -3  13       78.25       70.93     26.39 o 
   5  -3  13      131.74      129.97     84.15 o 
   6  -3  13       25.33        0.00      5.50 o 
  -7  -2  13        0.03        0.00      5.55 o 
  -6  -2  13        1.69        1.45      6.02 o 
  -5  -2  13       37.15       40.63     20.10 o 
  -4  -2  13      161.29      197.30     25.67 o 
  -3  -2  13       38.10       57.42      6.52 o 
  -2  -2  13       82.41      118.62      8.05 o 
  -1  -2  13        0.02        0.00      3.21 o 
   0  -2  13        0.57        0.00      4.22 o 
   1  -2  13        0.78        7.42      4.85 o 
   2  -2  13      259.96      267.65     19.57 o 
   3  -2  13        4.14        8.06     13.01 o 
   4  -2  13        1.45        0.73      6.23 o 
   5  -2  13        1.26        6.46      6.99 o 
   6  -2  13      138.57       60.18     58.21 o 
   7  -2  13       26.80        8.78     12.64 o 
  -7  -1  13       57.75       36.10     19.57 o 
  -6  -1  13       45.66       20.26     10.43 o 
  -5  -1  13        6.75        4.56      4.54 o 
  -4  -1  13      398.92      536.58     27.10 o 
  -3  -1  13       34.97       39.55      6.99 o 
  -2  -1  13      258.38      302.15     10.83 o 
  -1  -1  13      836.60     1014.68     18.53 o 
   0  -1  13       22.23       31.15      8.01 o 
   1  -1  13      171.97      201.37     13.80 o 
   2  -1  13      948.55     1050.60     27.01 o 
   3  -1  13      361.38      343.17     21.30 o 
   4  -1  13      125.12      151.44     18.52 o 
   5  -1  13      193.27      227.42     23.66 o 
   6  -1  13       20.40       16.33      9.10 o 
   7  -1  13       20.77       15.09     16.22 o 
   8  -1  13       72.32       19.16     21.90 o 
  -7   0  13        5.19        8.10      7.86 o 
  -6   0  13        0.00        0.92      5.89 o 
  -5   0  13       40.49       27.43      8.90 o 
  -4   0  13       15.22        7.79      6.59 o 
  -3   0  13       32.54       33.47      7.20 o 
  -2   0  13       36.55       34.95      7.56 o 
  -1   0  13       11.33        9.96      4.81 o 
   0   0  13      220.06      250.07     12.05 o 
   1   0  13       42.00       54.44      6.82 o 
   2   0  13       21.14       15.18     10.07 o 
   3   0  13       25.52       17.22      8.98 o 
   4   0  13       10.30        3.30      6.96 o 
   5   0  13      149.60      180.25     20.72 o 
   6   0  13        0.37        0.21      3.75 o 
   7   0  13       36.36       22.96     21.44 o 
   8   0  13       31.91       13.65     16.27 o 
  -7   1  13       70.73       52.88     21.36 o 
  -6   1  13      112.87       99.70     21.08 o 
  -5   1  13      153.09      188.75     22.27 o 
  -4   1  13      184.67      214.42     23.87 o 
  -3   1  13       88.47      116.91     22.74 o 
  -2   1  13      180.20      242.98     16.94 o 
  -1   1  13       36.00       39.64      6.13 o 
   0   1  13      348.69      410.65     10.98 o 
   1   1  13     1534.91     1831.84     29.03 o 
   2   1  13       95.67      108.13      8.33 o 
   3   1  13       65.90       61.41      7.41 o 
   4   1  13      294.55      340.67     32.31 o 
   5   1  13      128.68      127.80     17.60 o 
   6   1  13      146.23      119.55     19.99 o 
   7   1  13       65.73       78.79     13.59 o 
   8   1  13       59.79       45.74     38.94 o 
   9   1  13      144.97      107.50     73.43 o 
  -7   2  13        1.55        5.52      8.86 o 
  -6   2  13        3.42        5.50      6.12 o 
  -5   2  13        0.77        1.71      5.44 o 
  -4   2  13        0.74        0.00      5.36 o 
  -3   2  13        4.10        1.64      4.53 o 
  -2   2  13       16.42       11.55      6.22 o 
  -1   2  13        4.32        4.87      5.95 o 
   0   2  13      178.71      201.33     27.79 o 
   1   2  13        4.58        4.19      3.73 o 
   2   2  13      412.08      434.73     10.42 o 
   3   2  13      129.57      103.24     61.98 o 
   4   2  13       40.61       46.36     18.51 o 
   5   2  13       16.65        8.61      8.98 o 
   6   2  13       15.97       21.62     11.73 o 
   7   2  13        4.76        0.00      9.34 o 
   8   2  13       26.35       16.82     16.31 o 
   9   2  13       27.21       18.28     17.59 o 
  -7   3  13       16.76        7.78      9.15 o 
  -6   3  13       36.09       27.75     12.12 o 
  -5   3  13      431.11      538.66     43.82 o 
  -4   3  13       54.52       68.19      9.21 o 
  -3   3  13        3.64       11.33      5.80 o 
  -2   3  13      116.54      145.04     15.26 o 
  -1   3  13        4.30        6.58      5.01 o 
   0   3  13      161.69      202.12     19.99 o 
   1   3  13       68.58       65.20     19.61 o 
   2   3  13      147.53      159.59      8.65 o 
   3   3  13      456.91      515.53     12.26 o 
   4   3  13        1.41        0.00     11.18 o 
   5   3  13      724.68      744.90     33.68 o 
   6   3  13      296.01      291.46     23.86 o 
   7   3  13      274.21      275.98     26.61 o 
   8   3  13      519.31      605.37     40.60 o 
   9   3  13       15.85        6.10      8.86 o 
  -6   4  13       23.79       17.32     10.13 o 
  -5   4  13        0.02        2.63      6.97 o 
  -4   4  13        0.76        4.02      5.49 o 
  -3   4  13        3.04        3.01      3.91 o 
  -2   4  13      288.37      308.06     35.85 o 
  -1   4  13       67.98       48.75     11.32 o 
   0   4  13       18.61       15.39     10.99 o 
   1   4  13       94.09      128.15     18.15 o 
   2   4  13       39.56       40.87     22.91 o 
   3   4  13        0.35        0.50      1.76 o 
   4   4  13      271.82      293.32     12.64 o 
   5   4  13      462.68      445.25     26.46 o 
   6   4  13       41.97       45.81     13.93 o 
   7   4  13       29.21       14.48     18.87 o 
   8   4  13       68.97       70.93     30.61 o 
   9   4  13       52.97       50.40     30.42 o 
  10   4  13       10.02        7.88      9.26 o 
  -6   5  13       43.34       44.90     19.70 o 
  -5   5  13       36.78       52.56     10.33 o 
  -4   5  13       94.79       95.76     11.63 o 
  -3   5  13      245.83      282.31     32.25 o 
  -2   5  13       16.24       20.18      6.78 o 
  -1   5  13       23.39       22.49      7.14 o 
   0   5  13       25.11       13.36      4.66 o 
   1   5  13      149.50      167.63     21.09 o 
   2   5  13      876.15     1039.68     45.35 o 
   3   5  13      143.17      145.64     15.77 o 
   4   5  13       13.11       19.89     13.08 o 
   5   5  13      159.68      154.35     20.27 o 
   6   5  13      278.05      231.06     47.17 o 
   7   5  13      836.91      715.24    167.82 o 
   8   5  13      890.39      778.62    198.85 o 
   9   5  13      143.67      120.41     44.19 o 
  10   5  13       68.94       73.06     19.70 o 
  -6   6  13        1.20        9.84      9.53 o 
  -5   6  13       13.62       16.87      8.21 o 
  -4   6  13        1.24        0.00      6.10 o 
  -3   6  13      135.20      118.56     13.29 o 
  -2   6  13       45.56       59.99      7.37 o 
  -1   6  13      416.99      515.07     25.42 o 
   0   6  13      160.44      103.80     12.62 o 
   1   6  13       57.24       85.41     28.96 o 
   2   6  13      493.53      577.61     34.93 o 
   3   6  13      241.60      246.46     40.92 o 
   4   6  13      261.17      291.08     22.30 o 
   5   6  13      194.95      232.10     17.32 o 
   6   6  13      164.63      109.31     30.81 o 
   7   6  13        9.44        6.48      4.80 o 
   8   6  13      180.35      193.67     35.21 o 
   9   6  13       19.39       19.50     11.09 o 
  10   6  13       38.94       28.24     12.39 o 
  -5   7  13       39.32       57.05     13.45 o 
  -4   7  13      181.10      250.90     41.36 o 
  -3   7  13       68.95       73.06     10.04 o 
  -2   7  13       98.48       94.20     12.36 o 
  -1   7  13      764.69      937.19     48.90 o 
   0   7  13       20.36       10.36      5.94 o 
   1   7  13      112.04       88.10     79.11 o 
   2   7  13      490.88      522.76     35.11 o 
   3   7  13        6.52       14.29     20.15 o 
   4   7  13      379.84      457.71     21.48 o 
   5   7  13      141.77      126.85     14.74 o 
   6   7  13      226.76      243.44     18.45 o 
   7   7  13      296.14      227.05     88.64 o 
   8   7  13      187.86      140.56     32.46 o 
   9   7  13      214.27      165.66     48.79 o 
  10   7  13       75.90       52.21     21.90 o 
  -5   8  13        6.18       11.51     11.61 o 
  -4   8  13        6.34        6.05      6.88 o 
  -3   8  13       41.31       37.60     10.07 o 
  -2   8  13       13.09       22.33      8.73 o 
  -1   8  13        8.72        6.02      5.74 o 
   0   8  13      113.97       99.55     15.90 o 
   1   8  13        2.74        1.78      2.36 o 
   2   8  13       30.80       22.54     14.29 o 
   3   8  13       67.57      103.92     33.17 o 
   4   8  13       84.39       54.26     19.06 o 
   5   8  13        4.90        9.63     10.15 o 
   6   8  13        7.86        6.92      7.72 o 
   7   8  13        8.11        8.42     10.95 o 
   8   8  13       30.89       35.91      8.89 o 
   9   8  13        1.29        5.43      6.30 o 
  10   8  13        0.01        4.45      7.26 o 
  -4   9  13       97.57      132.12     36.56 o 
  -3   9  13       12.66       21.80     11.87 o 
  -2   9  13      135.33      185.53     31.03 o 
  -1   9  13       84.23       68.38     15.38 o 
   0   9  13      246.23      241.38     43.70 o 
   1   9  13      575.99      695.32     30.57 o 
   2   9  13       36.58       47.64     27.85 o 
   3   9  13       20.32        7.70     11.73 o 
   4   9  13       12.05       42.32     17.77 o 
   5   9  13      195.62      237.58     18.15 o 
   6   9  13      348.67      378.30     26.97 o 
   7   9  13      110.25      137.44     16.37 o 
   8   9  13      258.65      336.94     22.80 o 
   9   9  13       66.89       44.33     17.46 o 
  10   9  13       24.70       12.44     13.74 o 
  -3  10  13        0.99        4.30      8.16 o 
  -2  10  13        1.04        0.00      4.61 o 
  -1  10  13       58.46       47.46     35.92 o 
   0  10  13       61.46       28.39     26.30 o 
   1  10  13        0.29        0.45      1.91 o 
   2  10  13      180.62      130.89     28.14 o 
   3  10  13       24.98       30.78     16.49 o 
   4  10  13       55.73       48.75     18.88 o 
   5  10  13        3.29       15.21     14.66 o 
   6  10  13        5.13       15.46      9.63 o 
   7  10  13        8.59       16.50     10.02 o 
   8  10  13        1.09       10.91     12.29 o 
   9  10  13        0.54        0.00      5.05 o 
  10  10  13        3.54        5.91      9.79 o 
  -2  11  13       34.88        0.00      9.36 o 
  -1  11  13      104.08        0.00      9.12 o 
   0  11  13       66.24        0.00      9.18 o 
   1  11  13       15.19        3.75      9.73 o 
   2  11  13      153.36      128.97     40.65 o 
   3  11  13       47.35       73.30     21.81 o 
   4  11  13       70.23       60.48     20.34 o 
   5  11  13        1.01       10.81     13.74 o 
   6  11  13      342.17      482.98     29.89 o 
   7  11  13      205.44      268.62     20.79 o 
   8  11  13      179.05      202.81     19.63 o 
   9  11  13      238.33      286.72     29.28 o 
  10  11  13       37.85        0.27      7.45 o 
  -1  12  13        4.50        0.00     10.12 o 
   0  12  13        3.81        0.00      7.35 o 
   1  12  13       27.55        0.00      6.05 o 
   2  12  13        4.44        2.09      3.07 o 
   3  12  13        0.33        0.00      4.12 o 
   4  12  13        4.16        3.73      3.76 o 
   5  12  13        9.38        9.53     13.74 o 
   6  12  13        2.11        1.40      6.20 o 
   7  12  13       22.42       17.72     12.94 o 
   8  12  13        9.29        1.15      6.46 o 
   9  12  13        2.51        3.02      8.09 o 
   0  13  13       13.10        0.00      8.52 o 
   1  13  13       32.62        0.10      6.07 o 
   2  13  13      126.11        0.27      6.73 o 
   3  13  13        1.04        0.77      2.81 o 
   4  13  13       22.94       16.76      5.95 o 
   5  13  13      248.01      292.41     34.30 o 
   6  13  13        4.94       13.37     15.39 o 
   7  13  13       29.30       30.40     27.58 o 
   8  13  13      164.47      187.35    120.47 o 
   2  14  13        0.64        0.00      3.34 o 
   3  14  13       28.68        0.37     14.29 o 
   4  14  13        1.21        0.18     12.09 o 
   5  14  13        1.54        7.15     21.62 o 
   6  14  13        3.32        0.00     20.89 o 
   7  14  13       36.24       25.37     25.65 o 
  -2  -6  14       47.60       43.25     17.23 o 
  -1  -6  14      119.54      134.37     36.11 o 
   1  -6  14       60.18        8.33     17.78 o 
  -4  -5  14        4.73        1.10     12.28 o 
  -3  -5  14        0.31        4.95     15.39 o 
  -2  -5  14        3.88        6.96     10.44 o 
  -1  -5  14       17.31       15.13      5.19 o 
   0  -5  14        4.08        0.00      3.99 o 
   1  -5  14       17.43       13.45      8.04 o 
   2  -5  14        3.32        7.37      8.50 o 
   3  -5  14        0.08        0.00     11.91 o 
  -5  -4  14       35.26       54.24     16.12 o 
  -4  -4  14       63.67       72.57     16.86 o 
  -3  -4  14       24.20        6.36      9.27 o 
  -2  -4  14       67.48       77.60     12.29 o 
  -1  -4  14      199.02      259.16     15.06 o 
   0  -4  14       94.60      101.43     10.66 o 
   1  -4  14      301.08      392.62     17.71 o 
   2  -4  14       77.50       37.28     30.06 o 
   3  -4  14       16.93        6.05      9.89 o 
   4  -4  14      144.10        0.00     15.03 o 
  -6  -3  14       19.56       34.52     13.12 o 
  -5  -3  14        2.00        0.37      5.86 o 
  -4  -3  14       71.93       56.54     18.51 o 
  -3  -3  14        1.28        1.99      3.52 o 
  -2  -3  14       88.06      130.23      8.43 o 
  -1  -3  14        0.09        0.83      3.82 o 
   0  -3  14        0.29        0.00      5.09 o 
   1  -3  14        3.77        6.57      4.69 o 
   2  -3  14      117.29      136.66     21.08 o 
   3  -3  14       24.32       19.06     18.32 o 
   4  -3  14       73.40       64.88     27.86 o 
   5  -3  14       41.07        0.18      6.60 o 
  -6  -2  14       58.52       43.08     47.28 o 
  -5  -2  14       91.30       95.08     31.03 o 
  -4  -2  14       43.78       31.61     12.42 o 
  -3  -2  14       16.19       14.97      8.87 o 
  -2  -2  14      200.77      251.35     10.80 o 
  -1  -2  14      214.01      252.95     10.81 o 
   0  -2  14      185.67      227.95     12.93 o 
   1  -2  14      193.64      248.46     16.67 o 
   2  -2  14       52.05       49.25     10.90 o 
   3  -2  14      129.76      140.25     27.50 o 
   4  -2  14       98.77       92.75     17.78 o 
   5  -2  14        1.78        0.00      6.96 o 
   6  -2  14      181.46      222.27     19.71 o 
  -6  -1  14       31.70       13.60      9.21 o 
  -5  -1  14       91.23       51.27     42.25 o 
  -4  -1  14       13.89        9.52      5.75 o 
  -3  -1  14        3.41        3.89      5.31 o 
  -2  -1  14       30.76       27.48      5.72 o 
  -1  -1  14      262.43      298.75     13.54 o 
   0  -1  14       67.58       67.32      7.72 o 
   1  -1  14        0.47        1.33      3.24 o 
   2  -1  14       94.30       70.96     22.98 o 
   3  -1  14        2.42        3.24      5.95 o 
   4  -1  14       52.03       64.51     15.21 o 
   5  -1  14       10.40        0.55      6.96 o 
   6  -1  14        2.72        0.00      5.86 o 
   7  -1  14        7.37        3.46      9.80 o 
  -6   0  14       15.30        9.95      9.98 o 
  -5   0  14       21.48       18.12      9.20 o 
  -4   0  14      134.66      167.81     19.80 o 
  -3   0  14       36.18       39.06      7.39 o 
  -2   0  14       87.37       92.47      8.97 o 
  -1   0  14      283.92      355.69     16.52 o 
   0   0  14      240.53      276.60     11.04 o 
   1   0  14       20.50       18.53      5.91 o 
   2   0  14      144.56      163.50     10.02 o 
   3   0  14      254.97      298.35     16.27 o 
   4   0  14       37.17       42.51     13.01 o 
   5   0  14      462.09      491.53     32.33 o 
   6   0  14       95.94      104.48     21.08 o 
   7   0  14        9.44        0.31      5.05 o 
   8   0  14      117.52       50.89     55.91 o 
  -6   1  14       19.34       11.60      7.66 o 
  -5   1  14       11.08       15.13      9.10 o 
  -4   1  14        0.49        0.00      4.42 o 
  -3   1  14      128.14      138.90     15.03 o 
  -2   1  14       14.50       22.24      8.15 o 
  -1   1  14      102.39      119.04     13.20 o 
   0   1  14        1.87        4.28      4.59 o 
   1   1  14       48.35       54.80      7.17 o 
   2   1  14       30.40       26.60      5.16 o 
   3   1  14       31.81       32.82      7.88 o 
   4   1  14        6.85        6.78      8.43 o 
   5   1  14        1.24        0.18      5.13 o 
   6   1  14       20.86       23.09     13.74 o 
   7   1  14       71.59       79.72     20.71 o 
   8   1  14        1.93        0.00      8.09 o 
  -6   2  14      102.59      112.87     13.99 o 
  -5   2  14       15.33       18.27     11.38 o 
  -4   2  14      121.69      143.74     17.03 o 
  -3   2  14      211.28      238.26     20.23 o 
  -2   2  14       43.35       45.44     11.97 o 
  -1   2  14      131.89      138.43      9.90 o 
   0   2  14      172.24      217.82     14.33 o 
   1   2  14        8.98       18.11      5.91 o 
   2   2  14       71.79       76.57      7.52 o 
   3   2  14       80.52       92.84      7.41 o 
   4   2  14      216.82      227.30     30.27 o 
   5   2  14      508.46      487.34     29.03 o 
   6   2  14      299.99      305.93     26.79 o 
   7   2  14      174.71      184.66     25.86 o 
   8   2  14       56.63       61.39     20.89 o 
   9   2  14       31.10       22.88     24.10 o 
  -6   3  14        0.09        3.30      6.24 o 
  -5   3  14        8.20        5.58      9.38 o 
  -4   3  14        2.49        1.88      4.73 o 
  -3   3  14       19.41       11.32      6.41 o 
  -2   3  14       31.86       33.71      7.69 o 
  -1   3  14        2.25        2.93      7.88 o 
   0   3  14      265.73      297.68     36.70 o 
   1   3  14       80.80       83.67      8.50 o 
   2   3  14       11.71        8.08      3.82 o 
   3   3  14        3.52        5.84      5.27 o 
   4   3  14       20.88       22.94      6.14 o 
   5   3  14       90.88       92.75     16.68 o 
   6   3  14      111.15       83.78     17.78 o 
   7   3  14        0.00        0.00      9.89 o 
   8   3  14       13.88        1.28      9.34 o 
   9   3  14       50.18       38.12     19.61 o 
  -6   4  14       12.89       12.75      9.09 o 
  -5   4  14        9.99       12.08      8.88 o 
  -4   4  14      292.33      328.00     56.08 o 
  -3   4  14       55.53       67.54     10.95 o 
  -2   4  14      610.99      760.84     33.11 o 
  -1   4  14     1512.30     1462.92    243.21 o 
   0   4  14       88.99      116.22     18.88 o 
   1   4  14       16.27       37.19     14.29 o 
   2   4  14       75.69       86.79     11.45 o 
   3   4  14       15.64       10.16      2.41 o 
   4   4  14      213.10      231.80     17.19 o 
   5   4  14      616.92      687.45     33.66 o 
   6   4  14      191.51      217.71     23.11 o 
   7   4  14      387.80      395.49     31.21 o 
   8   4  14       67.48       70.01     31.34 o 
   9   4  14       30.80       39.95     29.68 o 
  -5   5  14       25.44       23.53     12.15 o 
  -4   5  14        0.90        1.32      5.03 o 
  -3   5  14       24.71       26.85      8.63 o 
  -2   5  14      171.71      173.65     21.74 o 
  -1   5  14       76.37       53.95     11.91 o 
   0   5  14       37.52       54.06     25.84 o 
   1   5  14      507.11      581.41     35.29 o 
   2   5  14        1.16        0.00     17.40 o 
   3   5  14        0.59        1.05      4.84 o 
   4   5  14        2.37        2.61      7.67 o 
   5   5  14      118.35      107.34     14.21 o 
   6   5  14      423.41      344.97     98.91 o 
   7   5  14       12.42        8.68      4.67 o 
   8   5  14       29.96       22.18      7.32 o 
   9   5  14        2.12        4.71      8.11 o 
  10   5  14       37.66       14.93      8.65 o 
  -5   6  14       43.72       53.88     17.19 o 
  -4   6  14      131.02      115.57     19.04 o 
  -3   6  14      394.73      446.27     43.95 o 
  -2   6  14      364.87      409.88     71.42 o 
  -1   6  14      223.34      212.21     29.93 o 
   0   6  14      497.14      506.51     81.31 o 
   1   6  14       93.72       97.52     20.35 o 
   2   6  14       65.25       80.10     19.24 o 
   3   6  14     2310.18     2711.03     89.82 o 
   4   6  14      133.52      144.66     16.84 o 
   5   6  14        2.75        7.23      9.00 o 
   6   6  14      324.80      309.57    198.43 o 
   7   6  14       14.05       19.03      5.45 o 
   8   6  14      143.01      106.08     20.17 o 
   9   6  14      300.76      266.02    100.19 o 
  10   6  14       97.57       83.10     39.50 o 
  -5   7  14        0.98        3.14      7.73 o 
  -4   7  14        0.37        3.69      5.31 o 
  -3   7  14       53.55       65.11     13.44 o 
  -2   7  14        7.23        8.65      5.54 o 
  -1   7  14       45.16       40.74      5.89 o 
   0   7  14      153.33      119.18     26.80 o 
   1   7  14      249.47      335.06     45.69 o 
   2   7  14      140.54      190.89     25.86 o 
   3   7  14        9.98       15.02     21.80 o 
   4   7  14       12.34       16.84     10.28 o 
   5   7  14       24.46       21.34     12.78 o 
   6   7  14        0.51        2.08      6.40 o 
   7   7  14       62.03       34.05     16.62 o 
   8   7  14       86.53       59.72     18.60 o 
   9   7  14       29.60       25.57     10.25 o 
  10   7  14       47.36       30.25     17.23 o 
  -4   8  14       61.11       80.17     19.14 o 
  -3   8  14      129.38      142.43     23.81 o 
  -2   8  14       48.98       53.09     10.96 o 
  -1   8  14       78.94      106.49     26.09 o 
   0   8  14       59.09       51.63     11.46 o 
   1   8  14       84.95       62.45     48.02 o 
   2   8  14       99.26      181.49     26.40 o 
   3   8  14        1.71       14.29     22.17 o 
   4   8  14        3.99       12.64     14.11 o 
   5   8  14      333.33      376.97     22.23 o 
   6   8  14      175.34      216.69     19.12 o 
   7   8  14       18.17       32.87     15.41 o 
   8   8  14      246.45      128.01     71.03 o 
   9   8  14      241.19      166.05     97.40 o 
  10   8  14       63.19       59.01     21.81 o 
  -3   9  14        1.68        0.00      6.92 o 
  -2   9  14        1.79        1.21      7.43 o 
  -1   9  14       28.59       28.52      6.68 o 
   0   9  14        1.11        0.54      2.22 o 
   1   9  14        5.86        6.81      5.91 o 
   2   9  14      108.29      111.28     37.21 o 
   3   9  14        2.74       23.27     16.67 o 
   4   9  14       18.03       10.44     13.74 o 
   5   9  14       38.90       44.74     12.31 o 
   6   9  14      378.13      478.36     31.27 o 
   7   9  14        5.03       14.75     10.09 o 
   8   9  14       71.05       45.29     29.78 o 
   9   9  14       14.19        6.69     22.35 o 
  -3  10  14       50.23       96.57     16.94 o 
  -2  10  14        6.01       14.44     10.16 o 
  -1  10  14      124.57      180.30     37.23 o 
   0  10  14       71.76       71.06     33.99 o 
   1  10  14      115.74       91.97     40.50 o 
   2  10  14      114.55      150.51     41.80 o 
   3  10  14        2.37        0.00     11.18 o 
   4  10  14       86.60      166.43     28.04 o 
   5  10  14       46.36       68.17     22.17 o 
   6  10  14      135.61      185.96     21.63 o 
   7  10  14      567.55      674.63     30.73 o 
   8  10  14      186.41      253.96     51.26 o 
   9  10  14       37.14       45.92     30.05 o 
  -2  11  14        6.68       12.87      9.64 o 
  -1  11  14        1.53        0.00      5.35 o 
   0  11  14       27.22        6.91      5.84 o 
   1  11  14       15.18        5.32      5.68 o 
   2  11  14       25.39       11.78      6.32 o 
   3  11  14        8.24        6.60     13.01 o 
   4  11  14        0.38        0.00     13.19 o 
   5  11  14      103.45       94.77     24.01 o 
   6  11  14        7.34        0.00      9.46 o 
   7  11  14        0.14        3.64      7.95 o 
   8  11  14        9.86       13.78     10.90 o 
   9  11  14        5.47        7.37     12.68 o 
  -1  12  14       44.38        0.00     10.79 o 
   0  12  14       54.23        0.13      7.14 o 
   1  12  14       92.18        0.00      8.06 o 
   2  12  14       72.89        0.00      7.96 o 
   3  12  14      235.76      322.67     35.59 o 
   4  12  14       20.70        4.21     12.64 o 
   5  12  14        0.79        0.00     20.70 o 
   6  12  14      319.32      489.76     31.21 o 
   7  12  14       74.77       77.13     61.49 o 
   8  12  14      154.74      175.32    100.93 o 
   9  12  14      281.23      371.26     27.27 o 
   1  13  14       10.25        1.10     11.54 o 
   2  13  14       22.59        0.22      8.34 o 
   3  13  14       18.86        0.00     14.47 o 
   4  13  14        7.14        0.00     13.01 o 
   5  13  14        2.98        0.37     13.56 o 
   6  13  14        0.24        0.00      6.99 o 
   7  13  14        4.16        2.68      7.92 o 
   8  13  14       14.65        2.61      9.86 o 
   3  14  14       34.11        0.00     10.99 o 
   4  14  14       51.22        0.00     14.11 o 
   5  14  14       50.04        0.00     13.38 o 
   6  14  14       71.23      152.48     47.28 o 
   0  -5  15      100.19       58.75     14.69 o 
   1  -5  15        0.72        2.34      9.10 o 
  -4  -4  15       38.52       44.53     24.37 o 
  -3  -4  15        2.37        0.00      4.95 o 
  -2  -4  15       29.94       50.39     15.76 o 
  -1  -4  15       47.62       48.46      7.68 o 
   0  -4  15        6.04        6.83      7.58 o 
   1  -4  15        9.14        3.53      6.09 o 
   2  -4  15       40.42       28.37     11.56 o 
   3  -4  15       13.83        0.00      8.06 o 
  -4  -3  15       27.29       27.12     12.83 o 
  -3  -3  15      107.02      105.44     21.44 o 
  -2  -3  15       20.67       21.70      7.99 o 
  -1  -3  15       65.24       67.92      9.31 o 
   0  -3  15      179.83      230.05     13.03 o 
   1  -3  15       72.60       78.25     11.90 o 
   2  -3  15       53.68       35.53     16.81 o 
   3  -3  15        7.80       13.82      8.03 o 
   4  -3  15        6.92        0.00     12.28 o 
  -5  -2  15        4.01        3.19      6.79 o 
  -4  -2  15        2.39        2.87      3.95 o 
  -3  -2  15        2.78        1.34      3.14 o 
  -2  -2  15       74.14       86.35     11.35 o 
  -1  -2  15        2.95        3.90      5.15 o 
   0  -2  15        1.60        6.04      5.77 o 
   1  -2  15        4.76        1.75      4.29 o 
   2  -2  15        0.18        0.24      4.53 o 
   3  -2  15        0.27        3.95      8.87 o 
   4  -2  15        0.12        0.00      5.86 o 
   5  -2  15       18.01        0.55      7.88 o 
  -5  -1  15       27.64        8.18      9.34 o 
  -4  -1  15       43.09       23.07     21.90 o 
  -3  -1  15      108.31      138.87     12.86 o 
  -2  -1  15       46.78       55.52      8.81 o 
  -1  -1  15      219.03      282.33     13.98 o 
   0  -1  15       93.23       92.21      9.93 o 
   1  -1  15      211.01      261.26     12.52 o 
   2  -1  15      167.28      218.05     12.53 o 
   3  -1  15       25.19       26.93      9.37 o 
   4  -1  15       90.64       87.07     17.60 o 
   5  -1  15        7.82        0.00      7.15 o 
   6  -1  15       58.12        0.00      9.71 o 
  -5   0  15       14.46       10.59     11.36 o 
  -4   0  15       18.89       10.84     11.18 o 
  -3   0  15       12.29        5.84      6.78 o 
  -2   0  15       80.98       73.62      8.38 o 
  -1   0  15       24.81       21.92      5.38 o 
   0   0  15      222.08      267.89     14.17 o 
   1   0  15       68.28       73.41     10.20 o 
   2   0  15      102.55      103.77      9.08 o 
   3   0  15      239.27      238.96     13.09 o 
   4   0  15        6.51        0.00      7.33 o 
   5   0  15       13.94        0.00      6.96 o 
   6   0  15        2.84        0.55      7.69 o 
   7   0  15        6.01        5.50     19.97 o 
  -5   1  15        5.98        5.85      6.79 o 
  -4   1  15       85.59       74.95     11.26 o 
  -3   1  15       92.34       83.10     10.79 o 
  -2   1  15      494.60      621.45     23.26 o 
  -1   1  15      459.85      558.47     29.85 o 
   0   1  15      359.67      402.83     15.75 o 
   1   1  15      247.57      326.04     12.21 o 
   2   1  15        1.35        0.65      4.12 o 
   3   1  15      176.28      189.13     10.07 o 
   4   1  15      355.50      372.15     15.77 o 
   5   1  15       27.97       27.49     13.38 o 
   6   1  15      121.21      161.51     24.02 o 
   7   1  15        6.77        3.48     11.18 o 
   8   1  15        1.04       19.24     17.59 o 
  -5   2  15        1.11        0.00      5.42 o 
  -4   2  15       31.03       34.08      8.09 o 
  -3   2  15        9.37        8.43      7.11 o 
  -2   2  15       35.16       44.34     22.17 o 
  -1   2  15       29.33       17.32      5.70 o 
   0   2  15      755.27      897.17     45.74 o 
   1   2  15      124.36      164.60     11.14 o 
   2   2  15       94.75      138.63     10.21 o 
   3   2  15       50.14       51.51      6.32 o 
   4   2  15      114.16       90.80     10.61 o 
   5   2  15      115.41      109.63     18.88 o 
   6   2  15        9.64       10.26     11.54 o 
   7   2  15        0.30        4.95     11.54 o 
   8   2  15        0.28        3.11     11.54 o 
  -5   3  15      111.01       76.14     29.71 o 
  -4   3  15       16.91       18.76      7.18 o 
  -3   3  15       80.10       87.48     12.69 o 
  -2   3  15      484.61      504.61     92.14 o 
  -1   3  15      672.24      807.51     38.81 o 
   0   3  15      698.90      900.82     57.04 o 
   1   3  15        1.84        5.92      3.01 o 
   2   3  15        1.64        2.44      3.76 o 
   3   3  15      400.65      508.89     22.00 o 
   4   3  15      215.15      215.08     11.09 o 
   5   3  15      525.68      603.30     33.45 o 
   6   3  15      150.97      172.73     22.37 o 
   7   3  15       42.29       64.32     18.87 o 
   8   3  15       25.05       49.84     20.16 o 
  -5   4  15        1.84        0.00      6.92 o 
  -4   4  15        0.76        2.05      5.45 o 
  -3   4  15        9.93        7.85      5.53 o 
  -2   4  15       20.05       18.73      5.71 o 
  -1   4  15      290.60      253.46     54.05 o 
   0   4  15      141.35      175.85     22.92 o 
   1   4  15       29.18       37.38     24.00 o 
   2   4  15      118.51      143.78     14.10 o 
   3   4  15       36.83       29.46      5.11 o 
   4   4  15      102.23       99.18      6.20 o 
   5   4  15       86.98       63.82     22.11 o 
   6   4  15       47.85       32.99     14.84 o 
   7   4  15        6.12        0.00     10.08 o 
   8   4  15        0.02        0.00     18.32 o 
   9   4  15       12.40       24.92     28.58 o 
  -5   5  15        3.17        4.99      9.02 o 
  -4   5  15        2.81        2.03      4.92 o 
  -3   5  15      289.33      339.41     43.78 o 
  -2   5  15      133.45      135.58     26.90 o 
  -1   5  15        8.83        9.69      5.55 o 
   0   5  15      156.90      159.17     35.76 o 
   1   5  15      141.92      194.19     24.75 o 
   2   5  15      242.09      323.48     29.36 o 
   3   5  15        4.25        4.71     10.95 o 
   4   5  15      331.14      427.84     22.56 o 
   5   5  15      459.59      580.91     26.19 o 
   6   5  15       16.46        3.88      6.60 o 
   7   5  15      203.79       96.13     12.29 o 
   8   5  15       96.25       68.26     46.65 o 
   9   5  15       13.20       10.99     10.69 o 
  -4   6  15       67.49       60.47     31.10 o 
  -3   6  15        9.15        6.62      7.61 o 
  -2   6  15        9.74       18.56     11.43 o 
  -1   6  15      130.39       93.82     15.31 o 
   0   6  15        8.16        2.57      9.53 o 
   1   6  15       11.13       17.96     14.29 o 
   2   6  15      273.91      304.27     45.88 o 
   3   6  15       38.91       48.51     11.79 o 
   4   6  15       34.57       33.05     10.90 o 
   5   6  15        0.02        3.02      7.01 o 
   6   6  15      144.08      123.67     21.37 o 
   7   6  15        2.69        2.60      3.25 o 
   8   6  15       31.77       14.52      7.38 o 
   9   6  15        4.47        7.60      7.76 o 
  -4   7  15       76.91       99.40     25.60 o 
  -3   7  15      147.69      224.20     34.01 o 
  -2   7  15       96.79      133.23     30.04 o 
  -1   7  15       12.43       17.25      6.82 o 
   0   7  15        2.44        4.00      3.31 o 
   1   7  15       15.50       52.40     29.50 o 
   2   7  15      308.02      406.93     34.69 o 
   3   7  15     1096.17     1289.34     59.20 o 
   4   7  15      775.13      928.22     41.05 o 
   5   7  15       88.05      127.41     25.61 o 
   6   7  15       25.65       44.11     14.66 o 
   7   7  15      144.93      189.09     20.26 o 
   8   7  15       22.42       14.11     13.74 o 
   9   7  15      227.33      251.65     49.52 o 
  -3   8  15       10.76       15.30      9.63 o 
  -2   8  15       62.87       70.31     26.58 o 
  -1   8  15       22.71       24.19     12.01 o 
   0   8  15        9.95        1.25      3.08 o 
   1   8  15       37.04       52.41     19.79 o 
   2   8  15        4.34        4.21     11.73 o 
   3   8  15       14.67        9.34     21.62 o 
   4   8  15       89.19       92.20     38.68 o 
   5   8  15        0.65        6.59      8.22 o 
   6   8  15       31.88       41.94     13.04 o 
   7   8  15      140.93      181.53     30.77 o 
   8   8  15       77.98       52.43     42.80 o 
   9   8  15       15.88       21.25     16.67 o 
  -3   9  15        9.90       26.82     13.82 o 
  -2   9  15      124.78      107.41     20.82 o 
  -1   9  15       40.95       27.86     14.56 o 
   0   9  15       86.77       58.68     22.37 o 
   1   9  15      296.70      390.96    242.51 o 
   2   9  15       79.54      127.75     40.51 o 
   3   9  15      335.28      504.61     61.86 o 
   4   9  15      632.58      777.61     48.91 o 
   5   9  15      443.28      500.16     32.74 o 
   6   9  15       73.09      104.62     20.89 o 
   7   9  15       99.48      145.78     91.10 o 
   8   9  15      142.29      194.44    106.52 o 
   9   9  15       47.43       33.38     24.37 o 
  -2  10  15        0.69        6.44      6.37 o 
  -1  10  15        2.45       13.13     10.09 o 
   0  10  15        6.88        7.40      5.80 o 
   1  10  15       70.89       44.30     52.69 o 
   2  10  15        0.58        0.00     10.99 o 
   3  10  15       40.70       55.89     22.17 o 
   4  10  15        5.46        8.61     14.84 o 
   5  10  15       29.57       33.94     12.24 o 
   6  10  15       70.87       95.02     16.73 o 
   7  10  15       16.55       19.64     20.34 o 
   8  10  15       13.03       12.36     14.06 o 
   9  10  15        8.08       10.76     13.19 o 
  -1  11  15       24.37       38.80     18.71 o 
   0  11  15      159.66      141.23     78.75 o 
   1  11  15       73.82       16.41     10.00 o 
   2  11  15       90.43        0.18      8.25 o 
   3  11  15      276.93      359.99     37.80 o 
   4  11  15       73.01       93.47     25.66 o 
   5  11  15       31.16       64.32     23.45 o 
   6  11  15      140.11      130.81    112.85 o 
   7  11  15      219.95      319.88     24.90 o 
   8  11  15      179.65      277.97     24.24 o 
   9  11  15      134.83      137.86     89.46 o 
   0  12  15        0.05        0.00      8.13 o 
   1  12  15       45.90        1.15      8.66 o 
   2  12  15       16.94        0.18      8.79 o 
   3  12  15       29.03        0.00      7.88 o 
   4  12  15       43.50        0.00     12.64 o 
   5  12  15        1.65        0.00     12.09 o 
   6  12  15        2.26        0.00      6.39 o 
   7  12  15        8.68        0.00     13.10 o 
   8  12  15        5.86        2.63      8.70 o 
   1  13  15       91.88        0.00     14.95 o 
   3  13  15       22.72        0.00     11.73 o 
   4  13  15        6.90        0.18     13.56 o 
   5  13  15       32.23        0.00     12.09 o 
   6  13  15       26.83       31.47     23.91 o 
   7  13  15       80.33      129.43     81.19 o 
   4  14  15       17.14        0.37      9.53 o 
   5  14  15        0.18        0.00     14.47 o 
   0  -4  16       56.06       45.26     14.42 o 
   1  -4  16       10.24        8.04      8.12 o 
  -3  -3  16        5.78        4.76      9.16 o 
  -2  -3  16       51.98       51.45     11.00 o 
  -1  -3  16        0.58        0.00      4.41 o 
   0  -3  16        2.78        6.73      7.90 o 
   1  -3  16       14.79       15.16      8.38 o 
   2  -3  16       13.64       21.83      7.68 o 
   3  -3  16        0.72        4.76     10.08 o 
  -4  -2  16       42.79       40.50     14.11 o 
  -3  -2  16       30.21       24.15      9.86 o 
  -2  -2  16      107.57      143.44      9.99 o 
  -1  -2  16       61.80       62.12      9.38 o 
   0  -2  16      205.19      275.61     13.64 o 
   1  -2  16      310.34      403.98     17.09 o 
   2  -2  16      102.99       84.49     15.49 o 
   3  -2  16       81.48       65.43     13.34 o 
   4  -2  16        0.98        1.10     12.64 o 
  -4  -1  16        3.46        1.27      5.83 o 
  -3  -1  16       14.18        9.52      4.94 o 
  -2  -1  16        0.57        1.40      3.63 o 
  -1  -1  16        1.20        6.71      4.58 o 
   0  -1  16       70.35       78.86      9.45 o 
   1  -1  16        4.82        3.11      5.74 o 
   2  -1  16       31.07       26.41      8.67 o 
   3  -1  16      100.15       85.33     28.15 o 
   4  -1  16       77.95       48.58     37.21 o 
   5  -1  16       19.50        0.00      7.33 o 
  -5   0  16       83.30       30.44     38.49 o 
  -4   0  16       17.50        1.28      6.96 o 
  -3   0  16       36.50       17.00     16.40 o 
  -2   0  16       98.63      131.64     18.32 o 
  -1   0  16       86.79      105.65     11.46 o 
   0   0  16      209.87      258.82     12.51 o 
   1   0  16      621.11      710.67     19.73 o 
   2   0  16      339.81      440.46     17.50 o 
   3   0  16      135.35      133.89     10.55 o 
   4   0  16       20.09       10.18     11.45 o 
   5   0  16       42.63        0.18      6.60 o 
   6   0  16       23.50        1.83      9.71 o 
  -5   1  16        4.41        0.00      8.87 o 
  -4   1  16        9.55        2.17      6.43 o 
  -3   1  16        1.93        2.38      7.88 o 
  -2   1  16        2.96        3.96      5.65 o 
  -1   1  16       49.98       54.75      9.11 o 
   0   1  16      209.89      227.09     11.54 o 
   1   1  16       47.88       57.27      9.84 o 
   2   1  16        7.76        8.97      6.46 o 
   3   1  16       73.65       72.27      9.88 o 
   4   1  16        6.35        2.95      4.47 o 
   5   1  16        0.14        0.00      7.69 o 
   6   1  16        0.58        0.00     10.63 o 
   7   1  16       11.05       24.18     17.41 o 
  -5   2  16        5.83        3.41      6.84 o 
  -4   2  16       43.42       38.13     10.03 o 
  -3   2  16       37.61       31.78     10.20 o 
  -2   2  16       11.50       10.99     17.22 o 
  -1   2  16      128.40      158.10     16.32 o 
   0   2  16      104.35      126.04      9.97 o 
   1   2  16      198.05      271.17     11.94 o 
   2   2  16      578.34      698.87     18.12 o 
   3   2  16      215.74      248.29     10.83 o 
   4   2  16      346.95      368.51     20.27 o 
   5   2  16      115.95       98.99     19.07 o 
   6   2  16       10.63       24.00     14.29 o 
   7   2  16       44.19       56.26     20.34 o 
  -5   3  16        2.25        0.00      7.14 o 
  -4   3  16        0.38        0.00      5.11 o 
  -3   3  16        0.38        0.02      3.71 o 
  -2   3  16        6.63        0.00      3.69 o 
  -1   3  16       72.02       65.98     27.13 o 
   0   3  16       48.59       22.60     26.76 o 
   1   3  16       20.66       16.85      5.48 o 
   2   3  16        0.11        0.96      4.07 o 
   3   3  16      135.14      135.92      7.54 o 
   4   3  16        1.71        2.88      4.39 o 
   5   3  16        0.20        0.00      4.21 o 
   6   3  16       24.06       25.84     14.48 o 
   7   3  16       29.63       21.44     15.39 o 
   8   3  16       73.56       89.99     24.74 o 
  -4   4  16       26.96       21.70     19.37 o 
  -3   4  16        7.12        6.29      7.01 o 
  -2   4  16       76.25       33.08     47.10 o 
  -1   4  16      154.43      203.35     24.94 o 
   0   4  16       58.54       96.95     20.16 o 
   1   4  16      386.57      439.04     32.87 o 
   2   4  16      202.56      250.88     21.96 o 
   3   4  16      198.13      288.92     14.08 o 
   4   4  16      556.33      661.19     32.62 o 
   5   4  16      542.27      612.48     41.99 o 
   6   4  16      268.10      282.18     28.25 o 
   7   4  16       53.57       46.73     28.40 o 
   8   4  16       68.76       91.27     37.39 o 
  -4   5  16        2.15        0.88      4.13 o 
  -3   5  16        0.14        0.96      4.01 o 
  -2   5  16       34.94       10.86     15.60 o 
  -1   5  16        4.79        4.77      4.09 o 
   0   5  16        8.82        7.15     11.73 o 
   1   5  16        1.58        4.40     10.63 o 
   2   5  16        2.65       14.11     13.74 o 
   3   5  16       20.92       17.26     11.04 o 
   4   5  16       26.02       28.33     12.33 o 
   5   5  16       51.50       61.04     15.34 o 
   6   5  16        9.31        4.44      2.34 o 
   7   5  16        4.31        3.26      3.40 o 
   8   5  16        0.14        0.00      8.98 o 
  -4   6  16        0.31        8.38      8.45 o 
  -3   6  16       17.30       21.29     14.55 o 
  -2   6  16      164.61      181.13     41.59 o 
  -1   6  16       52.55       28.76     14.94 o 
   0   6  16      151.57      169.98     26.22 o 
   1   6  16      440.36      559.29     39.86 o 
   2   6  16      467.87      580.89     59.15 o 
   3   6  16      712.64      875.48     32.35 o 
   4   6  16      651.19      846.92     32.61 o 
   5   6  16      172.77      272.60     26.88 o 
   6   6  16      229.96      278.15     22.49 o 
   7   6  16      119.59      104.23     70.76 o 
   8   6  16       60.49       63.04     20.89 o 
   9   6  16       17.41       21.99     18.14 o 
  -3   7  16        3.15        0.00      6.79 o 
  -2   7  16        0.17        0.00      5.63 o 
  -1   7  16        2.51        3.66      6.35 o 
   0   7  16       65.57       72.21     21.44 o 
   1   7  16        0.24        0.00     19.60 o 
   2   7  16       15.22       12.64     14.84 o 
   3   7  16        1.87        1.10      9.71 o 
   4   7  16       18.78       13.09     12.58 o 
   5   7  16        3.41        4.74      8.30 o 
   6   7  16       67.13       80.03     16.10 o 
   7   7  16        0.79        0.00      8.37 o 
   8   7  16       44.55       24.17     13.58 o 
   9   7  16       12.96       14.66     25.47 o 
  -3   8  16       99.99      110.75     43.41 o 
  -2   8  16        9.67        8.46      7.21 o 
  -1   8  16       46.98       44.44     13.50 o 
   0   8  16      114.04       38.64     16.86 o 
   1   8  16        1.55        3.48     11.73 o 
   2   8  16      825.85     1093.72     58.35 o 
   3   8  16      482.38      568.40     44.27 o 
   4   8  16      200.43      299.55     25.64 o 
   5   8  16      980.88     1302.27     47.78 o 
   6   8  16       53.94       78.02     25.24 o 
   7   8  16       23.78        5.04     11.74 o 
   8   8  16      107.30       90.44     61.77 o 
   9   8  16      155.81      123.98     89.56 o 
  -2   9  16       13.70       14.16     10.68 o 
  -1   9  16       18.26       17.53     20.98 o 
   0   9  16       83.95       41.61     28.47 o 
   1   9  16        2.70        8.24     14.47 o 
   2   9  16        5.84       24.18     28.95 o 
   3   9  16       73.10       70.38     37.57 o 
   4   9  16        1.91        0.00     13.56 o 
   5   9  16       84.72       71.76     22.09 o 
   6   9  16       12.27       17.72     13.74 o 
   7   9  16        0.17        0.00      9.32 o 
   8   9  16        5.56        1.79      8.77 o 
   9   9  16        1.70        0.00      9.73 o 
  -1  10  16       31.91       29.33      9.89 o 
   0  10  16       35.83       64.58     22.44 o 
   1  10  16      122.54        1.28     17.78 o 
   2  10  16      117.75        1.10     11.18 o 
   3  10  16       63.17        0.00      6.96 o 
   4  10  16      174.20      273.97     36.68 o 
   5  10  16       66.61       79.54     57.91 o 
   6  10  16       50.74       47.01     35.09 o 
   7  10  16      280.19      423.48     35.42 o 
   8  10  16       71.88       54.00     38.95 o 
   0  11  16       19.81       37.17     19.75 o 
   1  11  16        5.21        2.58      9.62 o 
   2  11  16        3.53        0.00      7.88 o 
   3  11  16       29.43        0.00      9.89 o 
   4  11  16        7.51        0.00      5.86 o 
   5  11  16       52.47        0.00      9.53 o 
   6  11  16       17.85       18.96     15.48 o 
   7  11  16        3.43        1.70      8.35 o 
   8  11  16       11.87       18.90     15.02 o 
   1  12  16       53.56        0.00      8.45 o 
   2  12  16       39.13        0.00      8.43 o 
   3  12  16       60.10        0.00     10.81 o 
   4  12  16       57.21        0.00     13.93 o 
   5  12  16       54.50        0.00     12.83 o 
   6  12  16      111.91       94.51     83.50 o 
   7  12  16       47.46       27.95     23.36 o 
   3  13  16        4.32        0.18     15.21 o 
   4  13  16        0.35        0.37     15.21 o 
   5  13  16        0.11        0.00     14.47 o 
   6  13  16        4.22        0.00      5.50 o 
   0  -3  17       47.77       40.65      9.57 o 
  -2  -2  17        8.78        9.41      6.85 o 
  -1  -2  17        0.10        6.46      6.63 o 
   0  -2  17        3.85        3.24      7.05 o 
   1  -2  17        1.70        5.67      6.84 o 
   2  -2  17        5.62        7.29      7.66 o 
   3  -2  17       13.00        9.06     11.40 o 
  -3  -1  17        0.39        6.49      6.59 o 
  -2  -1  17       18.16       19.21      7.67 o 
  -1  -1  17       67.90       73.24     13.01 o 
   0  -1  17       65.43       97.70     14.50 o 
   1  -1  17      172.65      205.60     13.76 o 
   2  -1  17      413.58      478.89     26.15 o 
   3  -1  17       32.29       26.09      9.83 o 
   4  -1  17       28.43        2.20      9.34 o 
  -3   0  17        3.06        0.13      2.94 o 
  -2   0  17       16.27       15.84      6.29 o 
  -1   0  17       83.81       93.85     11.38 o 
   0   0  17      190.14      248.96     13.96 o 
   1   0  17        1.31        0.00      3.94 o 
   2   0  17       25.76       44.02     12.47 o 
   3   0  17       61.57       55.84     11.24 o 
   4   0  17       28.23       16.35     15.48 o 
   5   0  17        2.26        5.72      6.94 o 
  -4   1  17       35.27        1.83      8.80 o 
  -3   1  17       16.75        0.00     11.18 o 
  -2   1  17        5.51       14.87      7.70 o 
  -1   1  17        0.57        0.00      2.53 o 
   0   1  17      112.71      163.79     12.12 o 
   1   1  17      520.00      634.93     18.82 o 
   2   1  17      175.47      191.29     13.45 o 
   3   1  17      274.30      298.64     16.19 o 
   4   1  17       67.94       78.90     10.69 o 
   5   1  17       35.86       12.36     13.47 o 
   6   1  17      260.17      318.45     33.94 o 
  -4   2  17        2.79        0.20      5.66 o 
  -3   2  17        0.04        0.00     19.60 o 
  -2   2  17       18.82       14.47     12.64 o 
  -1   2  17       39.22       53.37      8.37 o 
   0   2  17        0.44        1.01      3.45 o 
   1   2  17       24.41       26.00      7.12 o 
   2   2  17      134.25      165.32     12.75 o 
   3   2  17        0.45        2.16      4.64 o 
   4   2  17       91.91       89.35     11.00 o 
   5   2  17       16.53        4.81      5.11 o 
   6   2  17       10.16        7.51     12.09 o 
   7   2  17        1.04       15.57     15.94 o 
  -4   3  17        3.06        0.00      5.44 o 
  -3   3  17       12.40       12.18     14.75 o 
  -2   3  17       53.66       54.24     17.96 o 
  -1   3  17      190.55      173.12     37.23 o 
   0   3  17      360.06      490.86     34.88 o 
   1   3  17      133.57      156.67     11.41 o 
   2   3  17      176.12      207.99      9.00 o 
   3   3  17      656.23      811.39     22.54 o 
   4   3  17      146.74      132.87     11.23 o 
   5   3  17      152.71      126.48     10.42 o 
   6   3  17      325.62      431.81     35.05 o 
   7   3  17       19.74       37.56     18.32 o 
  -4   4  17        8.93        5.58      7.71 o 
  -3   4  17        0.02        0.00      4.22 o 
  -2   4  17        0.33        2.53      5.22 o 
  -1   4  17        5.68        0.00     10.81 o 
   0   4  17        3.11        0.55     12.28 o 
   1   4  17       28.19       47.76     11.61 o 
   2   4  17       43.85       47.44     13.52 o 
   3   4  17        0.38        0.82      2.05 o 
   4   4  17        0.02        0.00      1.99 o 
   5   4  17       51.70       34.02      9.82 o 
   6   4  17        1.38        0.00      3.48 o 
   7   4  17       18.74        8.98     21.25 o 
  -3   5  17       23.96       11.25     12.07 o 
  -2   5  17       11.05        6.29     10.26 o 
  -1   5  17      247.01      362.86     50.08 o 
   0   5  17      300.11      371.79     33.95 o 
   1   5  17      186.03      233.83     44.75 o 
   2   5  17      303.70      406.22     22.97 o 
   3   5  17       75.52      115.26     15.89 o 
   4   5  17      119.30      158.29     22.76 o 
   5   5  17      405.51      511.75     34.70 o 
   6   5  17      130.65      138.37     24.51 o 
   7   5  17      173.63      184.47     43.09 o 
   8   5  17       71.70       99.52     38.85 o 
  -3   6  17       20.70        5.46      7.89 o 
  -2   6  17        2.84        0.00      3.76 o 
  -1   6  17       15.92       10.94      9.16 o 
   0   6  17       35.61       33.72     28.59 o 
   1   6  17        7.95        9.16     13.74 o 
   2   6  17        0.07        0.00     10.26 o 
   3   6  17       25.50       55.20     20.95 o 
   4   6  17       22.41       23.53     17.92 o 
   5   6  17        1.43        6.37     10.51 o 
   6   6  17        0.28        0.41      8.19 o 
   7   6  17       63.96       77.43     17.59 o 
   8   6  17        3.49        1.65     10.63 o 
  -3   7  17       23.49       15.49     11.59 o 
  -2   7  17        5.14        7.64      7.14 o 
  -1   7  17       35.43       10.65      6.65 o 
   0   7  17       37.18       54.79     21.07 o 
   1   7  17      116.88      173.79     45.10 o 
   2   7  17      114.66      105.96     40.70 o 
   3   7  17      445.94      602.24     29.65 o 
   4   7  17      194.76      346.12     25.58 o 
   5   7  17        0.87        2.81      7.95 o 
   6   7  17      199.81      244.32     23.12 o 
   7   7  17      110.48      113.50     21.50 o 
   8   7  17        4.27       11.53     15.21 o 
  -2   8  17       18.01       12.83     12.31 o 
  -1   8  17        4.70        6.37      5.25 o 
   0   8  17       58.04        0.00     18.33 o 
   1   8  17       12.58        0.00     10.81 o 
   2   8  17        6.81       12.09     16.31 o 
   3   8  17      115.04      134.01     29.33 o 
   4   8  17       37.33       53.92     14.88 o 
   5   8  17        8.09        1.43      9.34 o 
   6   8  17        2.74        8.69     13.46 o 
   7   8  17        0.00        7.22     13.50 o 
   8   8  17        0.02        0.00      9.27 o 
  -1   9  17       50.36       86.05     20.39 o 
   0   9  17       10.03        0.00     10.08 o 
   1   9  17       53.03        0.00      8.80 o 
   2   9  17      207.13        0.00     18.16 o 
   3   9  17       61.04        0.37     14.29 o 
   4   9  17      115.90      213.02     52.25 o 
   5   9  17      315.15      473.20     35.05 o 
   6   9  17      194.36      227.45    128.28 o 
   7   9  17        1.50        7.43     10.88 o 
   8   9  17       28.36       14.95     13.15 o 
   0  10  17       57.92       55.91     22.44 o 
   1  10  17        5.00        0.00     16.12 o 
   2  10  17       23.40        0.73     10.81 o 
   3  10  17        0.31        0.00     13.56 o 
   4  10  17        0.73        3.66     13.92 o 
   5  10  17        1.03        1.57      7.66 o 
   6  10  17        2.12        7.21     13.27 o 
   7  10  17        0.06        6.86     17.05 o 
   8  10  17       10.26       14.88     16.51 o 
   1  11  17        3.90        0.18      9.53 o 
   2  11  17       62.87        0.00     13.93 o 
   3  11  17      187.45      322.02     41.26 o 
   4  11  17       64.57        0.00      8.06 o 
   5  11  17       47.60       33.98     30.42 o 
   6  11  17       68.94       72.48     51.96 o 
   7  11  17      102.23      103.50     63.24 o 
   2  12  17        4.27        0.00     14.11 o 
   3  12  17        0.16        0.00     14.84 o 
   4  12  17       10.60        0.00     12.64 o 
   5  12  17        0.30        0.00     13.56 o 
   6  12  17        4.23        0.00      8.98 o 
  -1  -1  18       33.83       40.95      7.76 o 
   0  -1  18       15.89       11.69      6.07 o 
   1  -1  18        3.49        4.40      7.18 o 
   2  -1  18        5.42        5.19      7.43 o 
  -2   0  18       20.64       15.14      9.78 o 
  -1   0  18       64.78       93.85     10.49 o 
   0   0  18      214.95      293.35     18.00 o 
   1   0  18      100.68      102.74     15.64 o 
   2   0  18      115.09      141.45     13.38 o 
   3   0  18       21.61       26.09     11.11 o 
   4   0  18       14.34       13.90     13.77 o 
  -2   1  18        1.20        0.00      3.63 o 
  -1   1  18        0.25        0.39      3.45 o 
   0   1  18       29.73       38.60      8.73 o 
   1   1  18       57.33       66.84     11.45 o 
   2   1  18       62.03       60.40     10.00 o 
   3   1  18       25.38       16.91     10.27 o 
   4   1  18        0.10       10.59      8.70 o 
   5   1  18       15.44        5.50      5.92 o 
  -3   2  18       70.81        0.00     11.55 o 
  -2   2  18       46.53       47.64     18.14 o 
  -1   2  18      126.26      184.43     25.76 o 
   0   2  18      295.90      417.53     16.94 o 
   1   2  18       76.62      118.02      9.54 o 
   2   2  18       11.28       25.08      7.79 o 
   3   2  18       68.23       60.51     10.04 o 
   4   2  18      156.04      169.18     29.79 o 
   5   2  18       76.90       87.93     23.81 o 
  -3   3  18        1.88        4.40     11.18 o 
  -2   3  18        6.47        8.06     12.64 o 
  -1   3  18        5.69        0.00      9.34 o 
   0   3  18        0.08        1.09      5.89 o 
   1   3  18        5.63        4.20      3.61 o 
   2   3  18        5.81        9.62      5.81 o 
   3   3  18       17.06       20.94      6.65 o 
   4   3  18        0.00        1.12      4.48 o 
   5   3  18       14.49       11.38     13.43 o 
   6   3  18        1.92        0.00     10.19 o 
  -2   4  18      103.12      115.48     37.39 o 
  -1   4  18      208.58      313.80     32.28 o 
   0   4  18        8.50       17.41     23.63 o 
   1   4  18      105.26      177.14     17.59 o 
   2   4  18       30.93       59.81     13.29 o 
   3   4  18       38.85       62.79     17.60 o 
   4   4  18       91.75       93.15     25.19 o 
   5   4  18       69.24       64.83     24.34 o 
   6   4  18      173.95      250.22     49.88 o 
  -2   5  18        3.87        3.66     11.73 o 
  -1   5  18        8.01       14.66     24.00 o 
   0   5  18       50.03       66.15     21.07 o 
   1   5  18        6.82       19.42     16.31 o 
   2   5  18       18.80       32.16     18.66 o 
   3   5  18        3.63        0.00      9.54 o 
   4   5  18       24.16       37.25     16.54 o 
   5   5  18       14.36        5.58     11.68 o 
   6   5  18        2.76        0.00      6.67 o 
   7   5  18       20.19        8.55     11.56 o 
  -2   6  18       89.89       89.19     74.60 o 
  -1   6  18       26.89       61.75     22.35 o 
   0   6  18      100.99        2.38     18.15 o 
   1   6  18      164.27      238.38     32.46 o 
   2   6  18       56.66       89.61     24.92 o 
   3   6  18      112.32      153.97     18.62 o 
   4   6  18       49.47       65.51     15.35 o 
   5   6  18       47.67       74.26     16.37 o 
   6   6  18      121.68      143.71     20.61 o 
   7   6  18      111.78      143.85     21.65 o 
  -2   7  18        1.45        6.75     10.27 o 
  -1   7  18       57.15        0.37      8.98 o 
   0   7  18        8.46        0.92      9.89 o 
   1   7  18       21.10        2.75     12.28 o 
   2   7  18        8.78        2.75     18.69 o 
   3   7  18       80.28       95.18     19.31 o 
   4   7  18       53.51       76.12     18.70 o 
   5   7  18        7.34        5.49     10.49 o 
   6   7  18       33.47       55.67     18.01 o 
   7   7  18       12.01        8.35     14.65 o 
  -1   8  18       13.56       11.54     16.86 o 
   0   8  18       76.28        5.68     23.28 o 
   1   8  18       17.88        1.28     17.41 o 
   2   8  18       39.43        1.28     11.18 o 
   3   8  18      282.92      420.17     43.30 o 
   4   8  18      243.40      346.68     31.99 o 
   5   8  18      211.48      290.14     31.68 o 
   6   8  18       16.30       18.15     16.36 o 
   7   8  18        6.41        1.67     11.82 o 
   0   9  18       17.71        0.00     12.64 o 
   1   9  18        1.62        0.00     13.37 o 
   2   9  18        2.01        0.00      8.43 o 
   3   9  18      121.00        3.67     22.92 o 
   4   9  18        2.51        0.00     11.88 o 
   5   9  18       71.18      109.15     22.28 o 
   6   9  18        0.12        0.00     10.06 o 
   7   9  18        6.25       10.37     12.23 o 
   1  10  18       24.74        3.11     22.17 o 
   2  10  18      130.42        5.32     24.93 o 
   3  10  18       46.97        2.57     14.29 o 
   4  10  18       43.93        0.00     11.73 o 
   5  10  18       33.98       39.83     24.26 o 
   6  10  18       14.10        6.30     17.80 o 
   7  10  18      103.52       98.69     70.75 o 
   2  11  18        5.88        1.28     12.64 o 
   3  11  18        9.20        0.37     10.44 o 
   4  11  18        4.60        0.00      7.33 o 
   5  11  18        7.33        6.74     11.31 o 
   6  11  18        0.96        0.00      9.55 o 
   0   1  19       12.20       11.71      7.06 o 
   1   1  19      123.70      175.27     14.09 o 
   2   1  19       28.06       32.68     10.95 o 
   3   1  19        5.96        4.00      5.65 o 
  -1   2  19       12.45       15.05     14.95 o 
   0   2  19        8.90        7.05      5.37 o 
   1   2  19        1.80        3.74      5.95 o 
   2   2  19       28.70       25.02      7.14 o 
   3   2  19        0.30        0.00      7.25 o 
   4   2  19        0.10        0.00      9.83 o 
  -1   3  19       50.91       54.79     19.97 o 
   0   3  19      182.62      270.44     31.38 o 
   1   3  19        1.28        1.84      4.14 o 
   2   3  19        1.98        0.00      4.71 o 
   3   3  19       70.32       78.21     24.00 o 
   4   3  19       40.90       45.93     22.47 o 
   5   3  19       92.85       72.75     45.55 o 
  -1   4  19       13.23       28.03     17.59 o 
   0   4  19        0.59        0.00     14.11 o 
   1   4  19       11.85       24.21     17.51 o 
   2   4  19        4.94       17.36     12.90 o 
   3   4  19        6.50       30.36     15.86 o 
   4   4  19        9.50       28.47     20.34 o 
   5   4  19       27.50       19.87     16.19 o 
  -1   5  19      121.51      172.68     46.56 o 
   0   5  19       65.23       88.15     24.37 o 
   1   5  19       17.06       29.91     12.44 o 
   2   5  19       80.27      133.70     17.91 o 
   3   5  19       44.57       44.45     16.05 o 
   4   5  19       24.43       16.17     13.29 o 
   5   5  19      150.91      193.76     55.28 o 
   6   5  19       60.06       74.50     18.21 o 
  -1   6  19        9.98       13.74     17.04 o 
   0   6  19       23.47       64.50     36.28 o 
   1   6  19        0.04       11.54     25.28 o 
   2   6  19        0.41        0.07      4.79 o 
   3   6  19       11.16       33.01     13.21 o 
   4   6  19       25.14       36.06     14.02 o 
   5   6  19        0.49        0.00      9.52 o 
   6   6  19        0.45        0.00      7.05 o 
   0   7  19       20.57        0.00     12.09 o 
   1   7  19       40.50        0.55      9.90 o 
   2   7  19       36.60        0.00     14.29 o 
   3   7  19      102.60       76.52     60.21 o 
   4   7  19       86.87       87.57     27.78 o 
   5   7  19        0.85        0.55     10.63 o 
   6   7  19       44.56       75.19     23.33 o 
   0   8  19       29.58        0.00     13.56 o 
   1   8  19        6.93        0.00     20.70 o 
   2   8  19        0.08        0.37     10.08 o 
   3   8  19        0.16        0.00      8.58 o 
   4   8  19        0.58        0.00      9.11 o 
   5   8  19        2.93        9.97     11.43 o 
   6   8  19        2.77        6.54     13.19 o 
   1   9  19       62.96        3.67     14.66 o 
   2   9  19        0.68        1.65     12.82 o 
   3   9  19       46.17        6.78     17.23 o 
   4   9  19       60.55       59.29     45.63 o 
   5   9  19       84.38      147.64     22.02 o 
   6   9  19       66.72       98.10     20.63 o 
   3  10  19        0.29        2.38     23.27 o 
   4  10  19        2.45        3.11     11.71 o 
   5  10  19       18.10       14.91     15.81 o 
   2   4  20        1.14       11.04     11.18 o 
   3   4  20        8.70       22.07     23.73 o 
   1   5  20        7.37       29.22     12.88 o 
   2   5  20        0.26       11.18     10.30 o 
   3   5  20        0.57        0.26      6.56 o 
   1   6  20       70.07      111.79     45.27 o 
   2   6  20        9.32        1.24     15.12 o 
   3   6  20       38.41       57.92     25.40 o 
   4   6  20        0.95        0.00     13.23 o 
   2   7  20        7.42        7.77     10.85 o 
   3   7  20       34.57       33.06     26.66 o 
   4   7  20       23.75       39.91     15.49 o 
                                                 
